# Supplementary material for: SARS-CoV-2 infectivity and antigenic evasion: spotlight on isolated Omicron sub-lineages
Source: Front Med (Lausanne). 2024 Aug 29;11:1414331. doi: 10.3389/fmed.2024.1414331 (PMC11390582; doi:10.3389/fmed.2024.1414331)
Supplement: Supplementary file 3 [file Table_1.XLSX]

## Sheet: FIGURE 2
Figure 2D - Plaque diameter						Figure 2E - Cytotoxicity
Tukey's multiple comparisons test	Mean Diff,	95% CI of diff,	Significant?	Summary		Holm-Sidak's multiple comparisons test	Mean Diff,	Significant?	Summary
B.1.1 vs. B.1.617.2	43.51	27,49 to 59,53	Yes	****		B.1.1 vs. B.1.617.2	45.51	Yes	**
B.1.1 vs. BA.1	72.09	56,07 to 88,11	Yes	****		B.1.1 vs. BA.1	61.13	Yes	****
B.1.1 vs. BA.2.3	82.07	66,05 to 98,09	Yes	****		B.1.1 vs. BA.2.3	90.77	Yes	****
B.1.1 vs. BA.2.12.1	74.87	58,85 to 90,89	Yes	****		B.1.1 vs. BA.2.12.1	39.48	Yes	*
B.1.1 vs. BA.4	62.42	46,40 to 78,43	Yes	****		B.1.1 vs. BA.4	50.43	Yes	**
B.1.1 vs. BA.5	50.26	34,24 to 66,28	Yes	****		B.1.1 vs. BA.5	50.55	Yes	**
B.1.1 vs. BF.31.1	54.69	38,67 to 70,71	Yes	****		B.1.1 vs. BF.31.1	45.76	Yes	**
B.1.1 vs. BQ.1.1	55.29	39,27 to 71,31	Yes	****		B.1.1 vs. BQ.1.1	-7.872	No	ns
B.1.1 vs. XBB.1.5	65.72	49,70 to 81,74	Yes	****		B.1.1 vs. XBB.1.5	71.22	Yes	****
B.1.617.2 vs. BA.1	28.58	12,56 to 44,60	Yes	****		B.1.617.2 vs. BA.1	15.62	No	ns
B.1.617.2 vs. BA.2.3	38.56	22,54 to 54,58	Yes	****		B.1.617.2 vs. BA.2.3	45.26	Yes	**
B.1.617.2 vs. BA.2.12.1	31.36	15,34 to 47,38	Yes	****		B.1.617.2 vs. BA.2.12.1	-6.027	No	ns
B.1.617.2 vs. BA.4	18.9	2,885 to 34,92	Yes	**		B.1.617.2 vs. BA.4	4.92	No	ns
B.1.617.2 vs. BA.5	6.752	-9,268 to 22,77	No	ns		B.1.617.2 vs. BA.5	5.043	No	ns
B.1.617.2 vs. BF.31.1	11.18	-4,842 to 27,20	No	ns		B.1.617.2 vs. BF.31.1	0.246	No	ns
B.1.617.2 vs. BQ.1.1	11.78	-4,241 to 27,80	No	ns		B.1.617.2 vs. BQ.1.1	-53.38	Yes	***
B.1.617.2 vs. XBB.1.5	22.21	6,186 to 38,22	Yes	***		B.1.617.2 vs. XBB.1.5	25.71	No	ns
BA.1 vs. BA.2.3	9.977	-6,042 to 26,00	No	ns		BA.1 vs. BA.2.3	29.64	No	ns
BA.1 vs. BA.2.12.1	2.776	-13,24 to 18,80	No	ns		BA.1 vs. BA.2.12.1	-21.65	No	ns
BA.1 vs. BA.4	-9.677	-25,70 to 6,342	No	ns		BA.1 vs. BA.4	-10.7	No	ns
BA.1 vs. BA.5	-21.83	-37,85 to -5,811	Yes	***		BA.1 vs. BA.5	-10.58	No	ns
BA.1 vs. BF.31.1	-17.4	-33,42 to -1,385	Yes	*		BA.1 vs. BF.31.1	-15.38	No	ns
BA.1 vs. BQ.1.1	-16.8	-32,82 to -0,7848	Yes	*		BA.1 vs. BQ.1.1	-69	Yes	****
BA.1 vs. XBB.1.5	-6.377	-22,40 to 9,643	No	ns		BA.1 vs. XBB.1.5	10.09	No	ns
BA.2.3 vs. BA.2.12.1	-7.202	-23,22 to 8,818	No	ns		BA.2.3 vs. BA.2.12.1	-51.29	Yes	***
BA.2.3 vs. BA.4	-19.65	-35,67 to -3,636	Yes	**		BA.2.3 vs. BA.4	-40.34	Yes	*
BA.2.3 vs. BA.5	-31.81	-47,83 to -15,79	Yes	****		BA.2.3 vs. BA.5	-40.22	Yes	*
BA.2.3 vs. BF.31.1	-27.38	-43,40 to -11,36	Yes	****		BA.2.3 vs. BF.31.1	-45.02	Yes	**
BA.2.3 vs. BQ.1.1	-26.78	-42,80 to -10,76	Yes	****		BA.2.3 vs. BQ.1.1	-98.65	Yes	****
BA.2.3 vs. XBB.1.5	-16.35	-32,37 to -0,3347	Yes	*		BA.2.3 vs. XBB.1.5	-19.56	No	ns
BA.2.12.1 vs. BA.4	-12.45	-28,47 to 3,566	No	ns		BA.2.12.1 vs. BA.4	10.95	No	ns
BA.2.12.1 vs. BA.5	-24.61	-40,63 to -8,587	Yes	****		BA.2.12.1 vs. BA.5	11.07	No	ns
BA.2.12.1 vs. BF.31.1	-20.18	-36,20 to -4,161	Yes	**		BA.2.12.1 vs. BF.31.1	6.273	No	ns
BA.2.12.1 vs. BQ.1.1	-19.58	-35,60 to -3,561	Yes	**		BA.2.12.1 vs. BQ.1.1	-47.36	Yes	**
BA.2.12.1 vs. XBB.1.5	-9.152	-25,17 to 6,867	No	ns		BA.2.12.1 vs. XBB.1.5	31.73	No	ns
BA.4 vs. BA.5	-12.15	-28,17 to 3,866	No	ns		BA.4 vs. BA.5	0.123	No	ns
BA.4 vs. BF.31.1	-7.727	-23,75 to 8,292	No	ns		BA.4 vs. BF.31.1	-4.674	No	ns
BA.4 vs. BQ.1.1	-7.127	-23,15 to 8,893	No	ns		BA.4 vs. BQ.1.1	-58.3	Yes	***
BA.4 vs. XBB.1.5	3.301	-12,72 to 19,32	No	ns		BA.4 vs. XBB.1.5	20.79	No	ns
BA.5 vs. BF.31.1	4.426	-11,59 to 20,45	No	ns		BA.5 vs. BF.31.1	-4.797	No	ns
BA.5 vs. BQ.1.1	5.026	-10,99 to 21,05	No	ns		BA.5 vs. BQ.1.1	-58.43	Yes	***
BA.5 vs. XBB.1.5	15.45	-0,5655 to 31,47	No	ns		BA.5 vs. XBB.1.5	20.66	No	ns
BF.31.1 vs. BQ.1.1	0.6002	-15,42 to 16,62	No	ns		BF.31.1 vs. BQ.1.1	-53.63	Yes	***
BF.31.1 vs. XBB.1.5	11.03	-4,992 to 27,05	No	ns		BF.31.1 vs. XBB.1.5	25.46	No	ns
BQ.1.1 vs. XBB.1.5	10.43	-5,592 to 26,45	No	ns		BQ.1.1 vs. XBB.1.5	79.09	Yes	****
						Uninfected vs. B.1.1	-96.43	Yes	****
						Uninfected vs. B.1.617.2	-50.92	Yes	***
						Uninfected vs. BA.1	-35.3	Yes	*
						Uninfected vs. BA.2.3	-5.658	No	ns
						Uninfected vs. BA.2.12.1	-56.95	Yes	***
						Uninfected vs. BA.4	-46	Yes	**
						Uninfected vs. BA.5	-45.88	Yes	**
						Uninfected vs. BF.31.1	-50.68	Yes	**
						Uninfected vs. BQ.1.1	-104.3	Yes	****
						Uninfected vs. XBB.1.5	-25.22	No	ns

## Sheet: FIGURE 3
Figure 3A - Infectivity in VERO E6 TMPRSS2						Figure 3B - RNA in VERO E6 TMPRSS2						Figure 3C - Infectivity in CACO2						Figure 3D - RNA in CACO2
Tukey's multiple comparisons test	Mean Diff,	95% CI of diff,	Significant?	Summary		Tukey's multiple comparisons test	Mean Diff,	95% CI of diff,	Significant?	Summary		Tukey's multiple comparisons test	Mean Diff,	95% CI of diff,	Significant?	Summary		Tukey's multiple comparisons test	Mean Diff,	95% CI of diff,	Significant?	Summary
Row 1: 1 hpi						Row 1: 1 hpi						Row 1: 1 hpi						Row 1: 1 hpi
B.1.1 vs. B.1.617.2	0	-3,986 to 3,986	No	ns		B.1.1 vs. B.1.617.2	-0.2514	-1,890 to 1,387	No	ns		B.1.1 vs. B.1.617.2	0	-2,988 to 2,988	No	ns		B.1.1 vs. B.1.617.2	0.1093	-1,022 to 1,241	No	ns
B.1.1 vs. BA.1	0	-3,986 to 3,986	No	ns		B.1.1 vs. BA.1	-0.1503	-1,789 to 1,489	No	ns		B.1.1 vs. BA.1	0	-2,988 to 2,988	No	ns		B.1.1 vs. BA.1	-0.6011	-1,733 to 0,5306	No	ns
B.1.1 vs. BA.2	0	-3,986 to 3,986	No	ns		B.1.1 vs. BA.2	-0.1011	-1,520 to 1,318	No	ns		B.1.1 vs. BA.2	0	-2,988 to 2,988	No	ns		B.1.1 vs. BA.2	-0.7965	-1,928 to 0,3352	No	ns
B.1.1 vs. BA.2.12.1	0	-3,986 to 3,986	No	ns		B.1.1 vs. BA.2.12.1	-0.01366	-1,653 to 1,625	No	ns		B.1.1 vs. BA.2.12.1	0	-3,273 to 3,273	No	ns		B.1.1 vs. BA.2.12.1	-0.4399	-1,572 to 0,6918	No	ns
B.1.1 vs. BA.4	0	-3,986 to 3,986	No	ns		B.1.1 vs. BA.4	0.04645	-1,592 to 1,685	No	ns		B.1.1 vs. BA.4	0	-2,988 to 2,988	No	ns		B.1.1 vs. BA.4	-0.7323	-1,864 to 0,3994	No	ns
B.1.1 vs. BA.5	0	-3,986 to 3,986	No	ns		B.1.1 vs. BA.5	0.1544	-1,265 to 1,574	No	ns		B.1.1 vs. BA.5	0	-2,988 to 2,988	No	ns		B.1.1 vs. BA.5	-0.6394	-1,771 to 0,4923	No	ns
B.1.1 vs. BF.31	0	-3,986 to 3,986	No	ns		B.1.1 vs. BF.31	0.007286	-1,331 to 1,345	No	ns		B.1.1 vs. BF.31	0	-2,988 to 2,988	No	ns		B.1.1 vs. BF.31	-0.7801	-1,912 to 0,3516	No	ns
B.1.1 vs. BQ.1	0	-3,986 to 3,986	No	ns		B.1.1 vs. BQ.1.1	-0.1667	-1,505 to 1,171	No	ns		B.1.1 vs. BQ.1.1	0	-2,988 to 2,988	No	ns		B.1.1 vs. BQ.1.1	-1.004	-2,136 to 0,1275	No	ns
B.1.1 vs. XBB.1	0	-3,986 to 3,986	No	ns		B.1.1 vs. XBB.1.5	-0.6011	-2,020 to 0,8182	No	ns		B.1.1 vs. XBB.1.5	0	-2,988 to 2,988	No	ns		B.1.1 vs. XBB.1.5	-0.4809	-1,613 to 0,6508	No	ns
B.1.617.2 vs. BA.1	0	-3,986 to 3,986	No	ns		B.1.617.2 vs. BA.1	0.1011	-1,538 to 1,740	No	ns		B.1.617.2 vs. BA.1	0	-2,672 to 2,672	No	ns		B.1.617.2 vs. BA.1	-0.7104	-1,842 to 0,4213	No	ns
B.1.617.2 vs. BA.2	0	-3,986 to 3,986	No	ns		B.1.617.2 vs. BA.2	0.1503	-1,269 to 1,570	No	ns		B.1.617.2 vs. BA.2	0	-2,672 to 2,672	No	ns		B.1.617.2 vs. BA.2	-0.9058	-2,037 to 0,2259	No	ns
B.1.617.2 vs. BA.2.12.1	0	-3,986 to 3,986	No	ns		B.1.617.2 vs. BA.2.12.1	0.2377	-1,401 to 1,877	No	ns		B.1.617.2 vs. BA.2.12.1	0	-2,988 to 2,988	No	ns		B.1.617.2 vs. BA.2.12.1	-0.5492	-1,681 to 0,5825	No	ns
B.1.617.2 vs. BA.4	0	-3,986 to 3,986	No	ns		B.1.617.2 vs. BA.4	0.2978	-1,341 to 1,937	No	ns		B.1.617.2 vs. BA.4	0	-2,672 to 2,672	No	ns		B.1.617.2 vs. BA.4	-0.8416	-1,973 to 0,2901	No	ns
B.1.617.2 vs. BA.5	0	-3,986 to 3,986	No	ns		B.1.617.2 vs. BA.5	0.4058	-1,014 to 1,825	No	ns		B.1.617.2 vs. BA.5	0	-2,672 to 2,672	No	ns		B.1.617.2 vs. BA.5	-0.7487	-1,880 to 0,3830	No	ns
B.1.617.2 vs. BF.31	0	-3,986 to 3,986	No	ns		B.1.617.2 vs. BF.31	0.2587	-1,079 to 1,597	No	ns		B.1.617.2 vs. BF.31	0	-2,672 to 2,672	No	ns		B.1.617.2 vs. BF.31	-0.8894	-2,021 to 0,2423	No	ns
B.1.617.2 vs. BQ.1	0	-3,986 to 3,986	No	ns		B.1.617.2 vs. BQ.1.1	0.0847	-1,253 to 1,423	No	ns		B.1.617.2 vs. BQ.1.1	0	-2,672 to 2,672	No	ns		B.1.617.2 vs. BQ.1.1	-1.113	-2,245 to 0,01823	No	ns
B.1.617.2 vs. XBB.1	0	-3,986 to 3,986	No	ns		B.1.617.2 vs. XBB.1.5	-0.3497	-1,769 to 1,070	No	ns		B.1.617.2 vs. XBB.1.5	0	-2,672 to 2,672	No	ns		B.1.617.2 vs. XBB.1.5	-0.5902	-1,722 to 0,5415	No	ns
BA.1 vs. BA.2	0	-3,986 to 3,986	No	ns		BA.1 vs. BA.2	0.04918	-1,370 to 1,468	No	ns		BA.1 vs. BA.2	0	-2,672 to 2,672	No	ns		BA.1 vs. BA.2	-0.1954	-1,327 to 0,9363	No	ns
BA.1 vs. BA.2.12.1	0	-3,986 to 3,986	No	ns		BA.1 vs. BA.2.12.1	0.1366	-1,502 to 1,775	No	ns		BA.1 vs. BA.2.12.1	0	-2,988 to 2,988	No	ns		BA.1 vs. BA.2.12.1	0.1612	-0,9705 to 1,293	No	ns
BA.1 vs. BA.4	0	-3,986 to 3,986	No	ns		BA.1 vs. BA.4	0.1967	-1,442 to 1,836	No	ns		BA.1 vs. BA.4	0	-2,672 to 2,672	No	ns		BA.1 vs. BA.4	-0.1312	-1,263 to 1,001	No	ns
BA.1 vs. BA.5	0	-3,986 to 3,986	No	ns		BA.1 vs. BA.5	0.3047	-1,115 to 1,724	No	ns		BA.1 vs. BA.5	0	-2,672 to 2,672	No	ns		BA.1 vs. BA.5	-0.03825	-1,170 to 1,093	No	ns
BA.1 vs. BF.31	0	-3,986 to 3,986	No	ns		BA.1 vs. BF.31	0.1576	-1,181 to 1,496	No	ns		BA.1 vs. BF.31	0	-2,672 to 2,672	No	ns		BA.1 vs. BF.31	-0.179	-1,311 to 0,9527	No	ns
BA.1 vs. BQ.1	0	-3,986 to 3,986	No	ns		BA.1 vs. BQ.1.1	-0.01639	-1,355 to 1,322	No	ns		BA.1 vs. BQ.1.1	0	-2,672 to 2,672	No	ns		BA.1 vs. BQ.1.1	-0.403	-1,535 to 0,7287	No	ns
BA.1 vs. XBB.1	0	-3,986 to 3,986	No	ns		BA.1 vs. XBB.1.5	-0.4508	-1,870 to 0,9684	No	ns		BA.1 vs. XBB.1.5	0	-2,672 to 2,672	No	ns		BA.1 vs. XBB.1.5	0.1202	-1,011 to 1,252	No	ns
BA.2 vs. BA.2.12.1	0	-3,986 to 3,986	No	ns		BA.2 vs. BA.2.12.1	0.08744	-1,332 to 1,507	No	ns		BA.2 vs. BA.2.12.1	0	-2,988 to 2,988	No	ns		BA.2 vs. BA.2.12.1	0.3566	-0,7751 to 1,488	No	ns
BA.2 vs. BA.4	0	-3,986 to 3,986	No	ns		BA.2 vs. BA.4	0.1475	-1,272 to 1,567	No	ns		BA.2 vs. BA.4	0	-2,672 to 2,672	No	ns		BA.2 vs. BA.4	0.06421	-1,067 to 1,196	No	ns
BA.2 vs. BA.5	0	-3,986 to 3,986	No	ns		BA.2 vs. BA.5	0.2555	-0,9034 to 1,414	No	ns		BA.2 vs. BA.5	0	-2,672 to 2,672	No	ns		BA.2 vs. BA.5	0.1571	-0,9746 to 1,289	No	ns
BA.2 vs. BF.31	0	-3,986 to 3,986	No	ns		BA.2 vs. BF.31	0.1084	-0,9495 to 1,166	No	ns		BA.2 vs. BF.31	0	-2,672 to 2,672	No	ns		BA.2 vs. BF.31	0.01639	-1,115 to 1,148	No	ns
BA.2 vs. BQ.1	0	-3,986 to 3,986	No	ns		BA.2 vs. BQ.1.1	-0.06558	-1,123 to 0,9923	No	ns		BA.2 vs. BQ.1.1	0	-2,672 to 2,672	No	ns		BA.2 vs. BQ.1.1	-0.2077	-1,339 to 0,9240	No	ns
BA.2 vs. XBB.1	0	-3,986 to 3,986	No	ns		BA.2 vs. XBB.1.5	-0.5	-1,659 to 0,6588	No	ns		BA.2 vs. XBB.1.5	0	-2,672 to 2,672	No	ns		BA.2 vs. XBB.1.5	0.3156	-0,8161 to 1,447	No	ns
BA.2.12.1 vs. BA.4	0	-3,986 to 3,986	No	ns		BA.2.12.1 vs. BA.4	0.06011	-1,579 to 1,699	No	ns		BA.2.12.1 vs. BA.4	0	-2,988 to 2,988	No	ns		BA.2.12.1 vs. BA.4	-0.2924	-1,424 to 0,8393	No	ns
BA.2.12.1 vs. BA.5	0	-3,986 to 3,986	No	ns		BA.2.12.1 vs. BA.5	0.168	-1,251 to 1,587	No	ns		BA.2.12.1 vs. BA.5	0	-2,988 to 2,988	No	ns		BA.2.12.1 vs. BA.5	-0.1995	-1,331 to 0,9322	No	ns
BA.2.12.1 vs. BF.31	0	-3,986 to 3,986	No	ns		BA.2.12.1 vs. BF.31	0.02095	-1,317 to 1,359	No	ns		BA.2.12.1 vs. BF.31	0	-2,988 to 2,988	No	ns		BA.2.12.1 vs. BF.31	-0.3402	-1,472 to 0,7915	No	ns
BA.2.12.1 vs. BQ.1	0	-3,986 to 3,986	No	ns		BA.2.12.1 vs. BQ.1.1	-0.153	-1,491 to 1,185	No	ns		BA.2.12.1 vs. BQ.1.1	0	-2,988 to 2,988	No	ns		BA.2.12.1 vs. BQ.1.1	-0.5642	-1,696 to 0,5674	No	ns
BA.2.12.1 vs. XBB.1	0	-3,986 to 3,986	No	ns		BA.2.12.1 vs. XBB.1.5	-0.5875	-2,007 to 0,8318	No	ns		BA.2.12.1 vs. XBB.1.5	0	-2,988 to 2,988	No	ns		BA.2.12.1 vs. XBB.1.5	-0.04099	-1,173 to 1,091	No	ns
BA.4 vs. BA.5	0	-3,986 to 3,986	No	ns		BA.4 vs. BA.5	0.1079	-1,311 to 1,527	No	ns		BA.4 vs. BA.5	0	-2,672 to 2,672	No	ns		BA.4 vs. BA.5	0.0929	-1,039 to 1,225	No	ns
BA.4 vs. BF.31	0	-3,986 to 3,986	No	ns		BA.4 vs. BF.31	-0.03916	-1,377 to 1,299	No	ns		BA.4 vs. BF.31	0	-2,672 to 2,672	No	ns		BA.4 vs. BF.31	-0.04782	-1,179 to 1,084	No	ns
BA.4 vs. BQ.1	0	-3,986 to 3,986	No	ns		BA.4 vs. BQ.1.1	-0.2131	-1,551 to 1,125	No	ns		BA.4 vs. BQ.1.1	0	-2,672 to 2,672	No	ns		BA.4 vs. BQ.1.1	-0.2719	-1,404 to 0,8598	No	ns
BA.4 vs. XBB.1	0	-3,986 to 3,986	No	ns		BA.4 vs. XBB.1.5	-0.6476	-2,067 to 0,7717	No	ns		BA.4 vs. XBB.1.5	0	-2,672 to 2,672	No	ns		BA.4 vs. XBB.1.5	0.2514	-0,8803 to 1,383	No	ns
BA.5 vs. BF.31	0	-3,986 to 3,986	No	ns		BA.5 vs. BF.31	-0.1471	-1,205 to 0,9108	No	ns		BA.5 vs. BF.31	0	-2,672 to 2,672	No	ns		BA.5 vs. BF.31	-0.1407	-1,272 to 0,9910	No	ns
BA.5 vs. BQ.1	0	-3,986 to 3,986	No	ns		BA.5 vs. BQ.1.1	-0.3211	-1,379 to 0,7368	No	ns		BA.5 vs. BQ.1.1	0	-2,672 to 2,672	No	ns		BA.5 vs. BQ.1.1	-0.3648	-1,496 to 0,7669	No	ns
BA.5 vs. XBB.1	0	-3,986 to 3,986	No	ns		BA.5 vs. XBB.1.5	-0.7555	-1,914 to 0,4033	No	ns		BA.5 vs. XBB.1.5	0	-2,672 to 2,672	No	ns		BA.5 vs. XBB.1.5	0.1585	-0,9732 to 1,290	No	ns
BF.31 vs. BQ.1	0	-3,986 to 3,986	No	ns		BF.31 vs. BQ.1.1	-0.174	-1,120 to 0,7722	No	ns		BF.31 vs. BQ.1.1	0	-2,672 to 2,672	No	ns		BF.31 vs. BQ.1.1	-0.2241	-1,356 to 0,9076	No	ns
BF.31 vs. XBB.1	0	-3,986 to 3,986	No	ns		BF.31 vs. XBB.1.5	-0.6084	-1,666 to 0,4495	No	ns		BF.31 vs. XBB.1.5	0	-2,672 to 2,672	No	ns		BF.31 vs. XBB.1.5	0.2992	-0,8325 to 1,431	No	ns
BQ.1 vs. XBB.1	0	-3,986 to 3,986	No	ns		BQ.1.1 vs. XBB.1.5	-0.4345	-1,492 to 0,6234	No	ns		BQ.1.1 vs. XBB.1.5	0	-2,672 to 2,672	No	ns		BQ.1.1 vs. XBB.1.5	0.5233	-0,6084 to 1,655	No	ns
Row 2: 8 hpi						Row 2: 8 hpi						Row 2: 8 hpi						Row 2: 8 hpi
B.1.1 vs. B.1.617.2	0	-3,986 to 3,986	No	ns		B.1.1 vs. B.1.617.2	-0.5547	-1,974 to 0,8646	No	ns		B.1.1 vs. B.1.617.2	0	-2,672 to 2,672	No	ns		B.1.1 vs. B.1.617.2	-0.03142	-1,163 to 1,100	No	ns
B.1.1 vs. BA.1	0	-3,986 to 3,986	No	ns		B.1.1 vs. BA.1	-0.005465	-1,164 to 1,153	No	ns		B.1.1 vs. BA.1	0	-2,672 to 2,672	No	ns		B.1.1 vs. BA.1	-0.4017	-1,533 to 0,7300	No	ns
B.1.1 vs. BA.2	0	-3,986 to 3,986	No	ns		B.1.1 vs. BA.2	-1.205	-2,364 to -0,04614	Yes	*		B.1.1 vs. BA.2	0	-2,672 to 2,672	No	ns		B.1.1 vs. BA.2	-0.8429	-1,975 to 0,2887	No	ns
B.1.1 vs. BA.2.12.1	0	-3,986 to 3,986	No	ns		B.1.1 vs. BA.2.12.1	-0.6366	-1,795 to 0,5222	No	ns		B.1.1 vs. BA.2.12.1	0	-2,988 to 2,988	No	ns		B.1.1 vs. BA.2.12.1	-0.5683	-1,700 to 0,5633	No	ns
B.1.1 vs. BA.4	0	-3,986 to 3,986	No	ns		B.1.1 vs. BA.4	-0.9317	-2,091 to 0,2271	No	ns		B.1.1 vs. BA.4	0	-2,672 to 2,672	No	ns		B.1.1 vs. BA.4	-0.7596	-1,891 to 0,3721	No	ns
B.1.1 vs. BA.5	0	-3,986 to 3,986	No	ns		B.1.1 vs. BA.5	-0.3074	-1,466 to 0,8515	No	ns		B.1.1 vs. BA.5	0	-2,672 to 2,672	No	ns		B.1.1 vs. BA.5	-0.1995	-1,331 to 0,9322	No	ns
B.1.1 vs. BF.31	0	-3,986 to 3,986	No	ns		B.1.1 vs. BF.31	-0.602	-1,660 to 0,4558	No	ns		B.1.1 vs. BF.31	0	-2,672 to 2,672	No	ns		B.1.1 vs. BF.31	-0.6763	-1,808 to 0,4554	No	ns
B.1.1 vs. BQ.1	0	-3,986 to 3,986	No	ns		B.1.1 vs. BQ.1.1	-1.001	-2,059 to 0,05691	No	ns		B.1.1 vs. BQ.1.1	0	-2,672 to 2,672	No	ns		B.1.1 vs. BQ.1.1	-0.4577	-1,589 to 0,6740	No	ns
B.1.1 vs. XBB.1	0	-3,986 to 3,986	No	ns		B.1.1 vs. XBB.1.5	-0.7632	-1,821 to 0,2946	No	ns		B.1.1 vs. XBB.1.5	0	-2,672 to 2,672	No	ns		B.1.1 vs. XBB.1.5	-0.5998	-1,731 to 0,5319	No	ns
B.1.617.2 vs. BA.1	0	-3,986 to 3,986	No	ns		B.1.617.2 vs. BA.1	0.5492	-0,8701 to 1,968	No	ns		B.1.617.2 vs. BA.1	0	-2,672 to 2,672	No	ns		B.1.617.2 vs. BA.1	-0.3702	-1,502 to 0,7614	No	ns
B.1.617.2 vs. BA.2	0	-3,986 to 3,986	No	ns		B.1.617.2 vs. BA.2	-0.6503	-2,070 to 0,7690	No	ns		B.1.617.2 vs. BA.2	0	-2,672 to 2,672	No	ns		B.1.617.2 vs. BA.2	-0.8115	-1,943 to 0,3202	No	ns
B.1.617.2 vs. BA.2.12.1	0	-3,986 to 3,986	No	ns		B.1.617.2 vs. BA.2.12.1	-0.08197	-1,501 to 1,337	No	ns		B.1.617.2 vs. BA.2.12.1	0	-2,988 to 2,988	No	ns		B.1.617.2 vs. BA.2.12.1	-0.5369	-1,669 to 0,5948	No	ns
B.1.617.2 vs. BA.4	0	-3,986 to 3,986	No	ns		B.1.617.2 vs. BA.4	-0.3771	-1,796 to 1,042	No	ns		B.1.617.2 vs. BA.4	0	-2,672 to 2,672	No	ns		B.1.617.2 vs. BA.4	-0.7282	-1,860 to 0,4035	No	ns
B.1.617.2 vs. BA.5	0	-3,986 to 3,986	No	ns		B.1.617.2 vs. BA.5	0.2473	-1,172 to 1,667	No	ns		B.1.617.2 vs. BA.5	0	-2,672 to 2,672	No	ns		B.1.617.2 vs. BA.5	-0.168	-1,300 to 0,9636	No	ns
B.1.617.2 vs. BF.31	0	-3,986 to 3,986	No	ns		B.1.617.2 vs. BF.31	-0.04736	-1,385 to 1,291	No	ns		B.1.617.2 vs. BF.31	0	-2,672 to 2,672	No	ns		B.1.617.2 vs. BF.31	-0.6448	-1,777 to 0,4868	No	ns
B.1.617.2 vs. BQ.1	0	-3,986 to 3,986	No	ns		B.1.617.2 vs. BQ.1.1	-0.4463	-1,784 to 0,8918	No	ns		B.1.617.2 vs. BQ.1.1	0	-2,672 to 2,672	No	ns		B.1.617.2 vs. BQ.1.1	-0.4263	-1,558 to 0,7054	No	ns
B.1.617.2 vs. XBB.1	0	-3,986 to 3,986	No	ns		B.1.617.2 vs. XBB.1.5	-0.2086	-1,547 to 1,130	No	ns		B.1.617.2 vs. XBB.1.5	0	-2,672 to 2,672	No	ns		B.1.617.2 vs. XBB.1.5	-0.5683	-1,700 to 0,5633	No	ns
BA.1 vs. BA.2	0	-3,986 to 3,986	No	ns		BA.1 vs. BA.2	-1.2	-2,358 to -0,04067	Yes	*		BA.1 vs. BA.2	0	-2,672 to 2,672	No	ns		BA.1 vs. BA.2	-0.4413	-1,573 to 0,6904	No	ns
BA.1 vs. BA.2.12.1	0	-3,986 to 3,986	No	ns		BA.1 vs. BA.2.12.1	-0.6312	-1,790 to 0,5277	No	ns		BA.1 vs. BA.2.12.1	0	-2,988 to 2,988	No	ns		BA.1 vs. BA.2.12.1	-0.1667	-1,298 to 0,9650	No	ns
BA.1 vs. BA.4	0	-3,986 to 3,986	No	ns		BA.1 vs. BA.4	-0.9263	-2,085 to 0,2326	No	ns		BA.1 vs. BA.4	0	-2,672 to 2,672	No	ns		BA.1 vs. BA.4	-0.3579	-1,490 to 0,7737	No	ns
BA.1 vs. BA.5	0	-3,986 to 3,986	No	ns		BA.1 vs. BA.5	-0.3019	-1,461 to 0,8569	No	ns		BA.1 vs. BA.5	0	-2,672 to 2,672	No	ns		BA.1 vs. BA.5	0.2022	-0,9295 to 1,334	No	ns
BA.1 vs. BF.31	0	-3,986 to 3,986	No	ns		BA.1 vs. BF.31	-0.5966	-1,654 to 0,4613	No	ns		BA.1 vs. BF.31	0	-2,672 to 2,672	No	ns		BA.1 vs. BF.31	-0.2746	-1,406 to 0,8571	No	ns
BA.1 vs. BQ.1	0	-3,986 to 3,986	No	ns		BA.1 vs. BQ.1.1	-0.9955	-2,053 to 0,06238	No	ns		BA.1 vs. BQ.1.1	0	-2,672 to 2,672	No	ns		BA.1 vs. BQ.1.1	-0.05601	-1,188 to 1,076	No	ns
BA.1 vs. XBB.1	0	-3,986 to 3,986	No	ns		BA.1 vs. XBB.1.5	-0.7578	-1,816 to 0,3001	No	ns		BA.1 vs. XBB.1.5	0	-2,672 to 2,672	No	ns		BA.1 vs. XBB.1.5	-0.1981	-1,330 to 0,9336	No	ns
BA.2 vs. BA.2.12.1	0	-3,986 to 3,986	No	ns		BA.2 vs. BA.2.12.1	0.5683	-0,5905 to 1,727	No	ns		BA.2 vs. BA.2.12.1	0	-2,988 to 2,988	No	ns		BA.2 vs. BA.2.12.1	0.2746	-0,8571 to 1,406	No	ns
BA.2 vs. BA.4	0	-3,986 to 3,986	No	ns		BA.2 vs. BA.4	0.2732	-0,8856 to 1,432	No	ns		BA.2 vs. BA.4	0	-2,672 to 2,672	No	ns		BA.2 vs. BA.4	0.08334	-1,048 to 1,215	No	ns
BA.2 vs. BA.5	0	-3,986 to 3,986	No	ns		BA.2 vs. BA.5	0.8976	-0,2613 to 2,056	No	ns		BA.2 vs. BA.5	0	-2,672 to 2,672	No	ns		BA.2 vs. BA.5	0.6435	-0,4882 to 1,775	No	ns
BA.2 vs. BF.31	0	-3,986 to 3,986	No	ns		BA.2 vs. BF.31	0.6029	-0,4549 to 1,661	No	ns		BA.2 vs. BF.31	0	-2,672 to 2,672	No	ns		BA.2 vs. BF.31	0.1667	-0,9650 to 1,298	No	ns
BA.2 vs. BQ.1	0	-3,986 to 3,986	No	ns		BA.2 vs. BQ.1.1	0.204	-0,8539 to 1,262	No	ns		BA.2 vs. BQ.1.1	0	-2,672 to 2,672	No	ns		BA.2 vs. BQ.1.1	0.3853	-0,7464 to 1,517	No	ns
BA.2 vs. XBB.1	0	-3,986 to 3,986	No	ns		BA.2 vs. XBB.1.5	0.4417	-0,6161 to 1,500	No	ns		BA.2 vs. XBB.1.5	0	-2,672 to 2,672	No	ns		BA.2 vs. XBB.1.5	0.2432	-0,8885 to 1,375	No	ns
BA.2.12.1 vs. BA.4	0	-3,986 to 3,986	No	ns		BA.2.12.1 vs. BA.4	-0.2951	-1,454 to 0,8637	No	ns		BA.2.12.1 vs. BA.4	0	-2,988 to 2,988	No	ns		BA.2.12.1 vs. BA.4	-0.1913	-1,323 to 0,9404	No	ns
BA.2.12.1 vs. BA.5	0	-3,986 to 3,986	No	ns		BA.2.12.1 vs. BA.5	0.3293	-0,8296 to 1,488	No	ns		BA.2.12.1 vs. BA.5	0	-2,988 to 2,988	No	ns		BA.2.12.1 vs. BA.5	0.3689	-0,7628 to 1,501	No	ns
BA.2.12.1 vs. BF.31	0	-3,986 to 3,986	No	ns		BA.2.12.1 vs. BF.31	0.03461	-1,023 to 1,092	No	ns		BA.2.12.1 vs. BF.31	0	-2,988 to 2,988	No	ns		BA.2.12.1 vs. BF.31	-0.1079	-1,240 to 1,024	No	ns
BA.2.12.1 vs. BQ.1	0	-3,986 to 3,986	No	ns		BA.2.12.1 vs. BQ.1.1	-0.3643	-1,422 to 0,6936	No	ns		BA.2.12.1 vs. BQ.1.1	0	-2,988 to 2,988	No	ns		BA.2.12.1 vs. BQ.1.1	0.1107	-1,021 to 1,242	No	ns
BA.2.12.1 vs. XBB.1	0	-3,986 to 3,986	No	ns		BA.2.12.1 vs. XBB.1.5	-0.1266	-1,184 to 0,9313	No	ns		BA.2.12.1 vs. XBB.1.5	0	-2,988 to 2,988	No	ns		BA.2.12.1 vs. XBB.1.5	-0.03142	-1,163 to 1,100	No	ns
BA.4 vs. BA.5	0	-3,986 to 3,986	No	ns		BA.4 vs. BA.5	0.6244	-0,5345 to 1,783	No	ns		BA.4 vs. BA.5	0	-2,672 to 2,672	No	ns		BA.4 vs. BA.5	0.5601	-0,5715 to 1,692	No	ns
BA.4 vs. BF.31	0	-3,986 to 3,986	No	ns		BA.4 vs. BF.31	0.3297	-0,7282 to 1,388	No	ns		BA.4 vs. BF.31	0	-2,672 to 2,672	No	ns		BA.4 vs. BF.31	0.08334	-1,048 to 1,215	No	ns
BA.4 vs. BQ.1	0	-3,986 to 3,986	No	ns		BA.4 vs. BQ.1.1	-0.06922	-1,127 to 0,9887	No	ns		BA.4 vs. BQ.1.1	0	-2,672 to 2,672	No	ns		BA.4 vs. BQ.1.1	0.3019	-0,8298 to 1,434	No	ns
BA.4 vs. XBB.1	0	-3,986 to 3,986	No	ns		BA.4 vs. XBB.1.5	0.1685	-0,8894 to 1,226	No	ns		BA.4 vs. XBB.1.5	0	-2,672 to 2,672	No	ns		BA.4 vs. XBB.1.5	0.1598	-0,9718 to 1,292	No	ns
BA.5 vs. BF.31	0	-3,986 to 3,986	No	ns		BA.5 vs. BF.31	-0.2946	-1,353 to 0,7632	No	ns		BA.5 vs. BF.31	0	-2,672 to 2,672	No	ns		BA.5 vs. BF.31	-0.4768	-1,608 to 0,6549	No	ns
BA.5 vs. BQ.1	0	-3,986 to 3,986	No	ns		BA.5 vs. BQ.1.1	-0.6936	-1,751 to 0,3643	No	ns		BA.5 vs. BQ.1.1	0	-2,672 to 2,672	No	ns		BA.5 vs. BQ.1.1	-0.2582	-1,390 to 0,8735	No	ns
BA.5 vs. XBB.1	0	-3,986 to 3,986	No	ns		BA.5 vs. XBB.1.5	-0.4559	-1,514 to 0,6020	No	ns		BA.5 vs. XBB.1.5	0	-2,672 to 2,672	No	ns		BA.5 vs. XBB.1.5	-0.4003	-1,532 to 0,7314	No	ns
BF.31 vs. BQ.1	0	-3,986 to 3,986	No	ns		BF.31 vs. BQ.1.1	-0.3989	-1,345 to 0,5473	No	ns		BF.31 vs. BQ.1.1	0	-2,672 to 2,672	No	ns		BF.31 vs. BQ.1.1	0.2186	-0,9131 to 1,350	No	ns
BF.31 vs. XBB.1	0	-3,986 to 3,986	No	ns		BF.31 vs. XBB.1.5	-0.1612	-1,107 to 0,7850	No	ns		BF.31 vs. XBB.1.5	0	-2,672 to 2,672	No	ns		BF.31 vs. XBB.1.5	0.07651	-1,055 to 1,208	No	ns
BQ.1 vs. XBB.1	0	-3,986 to 3,986	No	ns		BQ.1.1 vs. XBB.1.5	0.2377	-0,7085 to 1,184	No	ns		BQ.1.1 vs. XBB.1.5	0	-2,672 to 2,672	No	ns		BQ.1.1 vs. XBB.1.5	-0.1421	-1,274 to 0,9896	No	ns
Row 3: 24 hpi						Row 3: 24 hpi						Row 3: 24 hpi						Row 3: 24 hpi
B.1.1 vs. B.1.617.2	2.892	-1,094 to 6,877	No	ns		B.1.1 vs. B.1.617.2	-0.3497	-1,509 to 0,8091	No	ns		B.1.1 vs. B.1.617.2	-0.08691	-2,759 to 2,586	No	ns		B.1.1 vs. B.1.617.2	-0.6353	-1,767 to 0,4964	No	ns
B.1.1 vs. BA.1	5.268	1,282 to 9,254	Yes	**		B.1.1 vs. BA.1	0.8224	-0,3364 to 1,981	No	ns		B.1.1 vs. BA.1	1.966	-0,7065 to 4,638	No	ns		B.1.1 vs. BA.1	-0.9591	-2,091 to 0,1726	No	ns
B.1.1 vs. BA.2	5.268	1,282 to 9,254	Yes	**		B.1.1 vs. BA.2	2.314	1,155 to 3,473	Yes	****		B.1.1 vs. BA.2	-0.08819	-2,761 to 2,584	No	ns		B.1.1 vs. BA.2	-1.051	-2,182 to 0,08108	No	ns
B.1.1 vs. BA.2.12.1	4.439	0,4533 to 8,425	Yes	*		B.1.1 vs. BA.2.12.1	1.012	-0,1465 to 2,171	No	ns		B.1.1 vs. BA.2.12.1	-1.019	-3,691 to 1,653	No	ns		B.1.1 vs. BA.2.12.1	-0.5902	-1,722 to 0,5415	No	ns
B.1.1 vs. BA.4	5.268	1,282 to 9,254	Yes	**		B.1.1 vs. BA.4	1.516	0,3576 to 2,675	Yes	**		B.1.1 vs. BA.4	-0.3679	-3,040 to 2,305	No	ns		B.1.1 vs. BA.4	-0.8498	-1,981 to 0,2819	No	ns
B.1.1 vs. BA.5	3.951	-0,03470 to 7,937	No	ns		B.1.1 vs. BA.5	0.3006	-0,8583 to 1,459	No	ns		B.1.1 vs. BA.5	1.281	-1,392 to 3,953	No	ns		B.1.1 vs. BA.5	-0.05192	-1,184 to 1,080	No	ns
B.1.1 vs. BF.31	2.229	-1,757 to 6,215	No	ns		B.1.1 vs. BF.31	1.309	0,2514 to 2,367	Yes	**		B.1.1 vs. BF.31	1.966	-0,7065 to 4,638	No	ns		B.1.1 vs. BF.31	-0.3265	-1,458 to 0,8052	No	ns
B.1.1 vs. BQ.1	1.021	-2,965 to 5,007	No	ns		B.1.1 vs. BQ.1.1	0.8939	-0,1639 to 1,952	No	ns		B.1.1 vs. BQ.1.1	1.002	-1,670 to 3,675	No	ns		B.1.1 vs. BQ.1.1	-0.2418	-1,373 to 0,8899	No	ns
B.1.1 vs. XBB.1	3.633	-0,3534 to 7,618	No	ns		B.1.1 vs. XBB.1.5	1.293	0,2350 to 2,351	Yes	**		B.1.1 vs. XBB.1.5	0.5964	-2,076 to 3,269	No	ns		B.1.1 vs. XBB.1.5	-0.7842	-1,916 to 0,3475	No	ns
B.1.617.2 vs. BA.1	2.376	-1,609 to 6,362	No	ns		B.1.617.2 vs. BA.1	1.172	0,01335 to 2,331	Yes	*		B.1.617.2 vs. BA.1	2.053	-0,6196 to 4,725	No	ns		B.1.617.2 vs. BA.1	-0.3238	-1,455 to 0,8079	No	ns
B.1.617.2 vs. BA.2	2.376	-1,609 to 6,362	No	ns		B.1.617.2 vs. BA.2	2.664	1,505 to 3,823	Yes	****		B.1.617.2 vs. BA.2	-0.00128	-2,674 to 2,671	No	ns		B.1.617.2 vs. BA.2	-0.4153	-1,547 to 0,7164	No	ns
B.1.617.2 vs. BA.2.12.1	1.548	-2,438 to 5,534	No	ns		B.1.617.2 vs. BA.2.12.1	1.362	0,2033 to 2,521	Yes	**		B.1.617.2 vs. BA.2.12.1	-0.9321	-3,605 to 1,740	No	ns		B.1.617.2 vs. BA.2.12.1	0.04508	-1,087 to 1,177	No	ns
B.1.617.2 vs. BA.4	2.376	-1,609 to 6,362	No	ns		B.1.617.2 vs. BA.4	1.866	0,7074 to 3,025	Yes	****		B.1.617.2 vs. BA.4	-0.281	-2,953 to 2,392	No	ns		B.1.617.2 vs. BA.4	-0.2145	-1,346 to 0,9172	No	ns
B.1.617.2 vs. BA.5	1.06	-2,926 to 5,046	No	ns		B.1.617.2 vs. BA.5	0.6503	-0,5085 to 1,809	No	ns		B.1.617.2 vs. BA.5	1.368	-1,305 to 4,040	No	ns		B.1.617.2 vs. BA.5	0.5834	-0,5483 to 1,715	No	ns
B.1.617.2 vs. BF.31	-0.6624	-4,648 to 3,324	No	ns		B.1.617.2 vs. BF.31	1.659	0,6011 to 2,717	Yes	****		B.1.617.2 vs. BF.31	2.053	-0,6196 to 4,725	No	ns		B.1.617.2 vs. BF.31	0.3088	-0,8229 to 1,440	No	ns
B.1.617.2 vs. BQ.1	-1.871	-5,857 to 2,115	No	ns		B.1.617.2 vs. BQ.1.1	1.244	0,1858 to 2,302	Yes	**		B.1.617.2 vs. BQ.1.1	1.089	-1,583 to 3,762	No	ns		B.1.617.2 vs. BQ.1.1	0.3935	-0,7382 to 1,525	No	ns
B.1.617.2 vs. XBB.1	0.741	-3,245 to 4,727	No	ns		B.1.617.2 vs. XBB.1.5	1.643	0,5847 to 2,700	Yes	***		B.1.617.2 vs. XBB.1.5	0.6833	-1,989 to 3,356	No	ns		B.1.617.2 vs. XBB.1.5	-0.1489	-1,281 to 0,9828	No	ns
BA.1 vs. BA.2	0	-3,986 to 3,986	No	ns		BA.1 vs. BA.2	1.492	0,3330 to 2,651	Yes	**		BA.1 vs. BA.2	-2.054	-4,727 to 0,6184	No	ns		BA.1 vs. BA.2	-0.09154	-1,223 to 1,040	No	ns
BA.1 vs. BA.2.12.1	-0.8288	-4,815 to 3,157	No	ns		BA.1 vs. BA.2.12.1	0.1899	-0,9689 to 1,349	No	ns		BA.1 vs. BA.2.12.1	-2.985	-5,657 to -0,3124	Yes	*		BA.1 vs. BA.2.12.1	0.3689	-0,7628 to 1,501	No	ns
BA.1 vs. BA.4	0	-3,986 to 3,986	No	ns		BA.1 vs. BA.4	0.694	-0,4648 to 1,853	No	ns		BA.1 vs. BA.4	-2.334	-5,006 to 0,3387	No	ns		BA.1 vs. BA.4	0.1093	-1,022 to 1,241	No	ns
BA.1 vs. BA.5	-1.317	-5,303 to 2,669	No	ns		BA.1 vs. BA.5	-0.5219	-1,681 to 0,6370	No	ns		BA.1 vs. BA.5	-0.6851	-3,358 to 1,987	No	ns		BA.1 vs. BA.5	0.9072	-0,2245 to 2,039	No	ns
BA.1 vs. BF.31	-3.039	-7,025 to 0,9471	No	ns		BA.1 vs. BF.31	0.4868	-0,5711 to 1,545	No	ns		BA.1 vs. BF.31	0	-2,672 to 2,672	No	ns		BA.1 vs. BF.31	0.6325	-0,4991 to 1,764	No	ns
BA.1 vs. BQ.1	-4.247	-8,233 to -0,2614	Yes	*		BA.1 vs. BQ.1.1	0.0715	-0,9864 to 1,129	No	ns		BA.1 vs. BQ.1.1	-0.9635	-3,636 to 1,709	No	ns		BA.1 vs. BQ.1.1	0.7173	-0,4144 to 1,849	No	ns
BA.1 vs. XBB.1	-1.635	-5,621 to 2,350	No	ns		BA.1 vs. XBB.1.5	0.4704	-0,5874 to 1,528	No	ns		BA.1 vs. XBB.1.5	-1.369	-4,042 to 1,303	No	ns		BA.1 vs. XBB.1.5	0.1749	-0,9568 to 1,307	No	ns
BA.2 vs. BA.2.12.1	-0.8288	-4,815 to 3,157	No	ns		BA.2 vs. BA.2.12.1	-1.302	-2,461 to -0,1431	Yes	*		BA.2 vs. BA.2.12.1	-0.9308	-3,603 to 1,742	No	ns		BA.2 vs. BA.2.12.1	0.4604	-0,6713 to 1,592	No	ns
BA.2 vs. BA.4	0	-3,986 to 3,986	No	ns		BA.2 vs. BA.4	-0.7979	-1,957 to 0,3610	No	ns		BA.2 vs. BA.4	-0.2797	-2,952 to 2,393	No	ns		BA.2 vs. BA.4	0.2008	-0,9309 to 1,333	No	ns
BA.2 vs. BA.5	-1.317	-5,303 to 2,669	No	ns		BA.2 vs. BA.5	-2.014	-3,173 to -0,8549	Yes	****		BA.2 vs. BA.5	1.369	-1,303 to 4,041	No	ns		BA.2 vs. BA.5	0.9987	-0,1330 to 2,130	No	ns
BA.2 vs. BF.31	-3.039	-7,025 to 0,9471	No	ns		BA.2 vs. BF.31	-1.005	-2,063 to 0,05281	No	ns		BA.2 vs. BF.31	2.054	-0,6184 to 4,727	No	ns		BA.2 vs. BF.31	0.7241	-0,4076 to 1,856	No	ns
BA.2 vs. BQ.1	-4.247	-8,233 to -0,2614	Yes	*		BA.2 vs. BQ.1.1	-1.42	-2,478 to -0,3625	Yes	**		BA.2 vs. BQ.1.1	1.091	-1,582 to 3,763	No	ns		BA.2 vs. BQ.1.1	0.8088	-0,3229 to 1,940	No	ns
BA.2 vs. XBB.1	-1.635	-5,621 to 2,350	No	ns		BA.2 vs. XBB.1.5	-1.021	-2,079 to 0,03642	No	ns		BA.2 vs. XBB.1.5	0.6846	-1,988 to 3,357	No	ns		BA.2 vs. XBB.1.5	0.2664	-0,8653 to 1,398	No	ns
BA.2.12.1 vs. BA.4	0.8288	-3,157 to 4,815	No	ns		BA.2.12.1 vs. BA.4	0.5041	-0,6547 to 1,663	No	ns		BA.2.12.1 vs. BA.4	0.6511	-2,021 to 3,324	No	ns		BA.2.12.1 vs. BA.4	-0.2596	-1,391 to 0,8721	No	ns
BA.2.12.1 vs. BA.5	-0.488	-4,474 to 3,498	No	ns		BA.2.12.1 vs. BA.5	-0.7118	-1,871 to 0,4471	No	ns		BA.2.12.1 vs. BA.5	2.3	-0,3727 to 4,972	No	ns		BA.2.12.1 vs. BA.5	0.5383	-0,5934 to 1,670	No	ns
BA.2.12.1 vs. BF.31	-2.21	-6,196 to 1,776	No	ns		BA.2.12.1 vs. BF.31	0.2969	-0,7610 to 1,355	No	ns		BA.2.12.1 vs. BF.31	2.985	0,3124 to 5,657	Yes	*		BA.2.12.1 vs. BF.31	0.2637	-0,8680 to 1,395	No	ns
BA.2.12.1 vs. BQ.1	-3.419	-7,404 to 0,5674	No	ns		BA.2.12.1 vs. BQ.1.1	-0.1184	-1,176 to 0,9395	No	ns		BA.2.12.1 vs. BQ.1.1	2.021	-0,6511 to 4,694	No	ns		BA.2.12.1 vs. BQ.1.1	0.3484	-0,7833 to 1,480	No	ns
BA.2.12.1 vs. XBB.1	-0.8067	-4,793 to 3,179	No	ns		BA.2.12.1 vs. XBB.1.5	0.2805	-0,7774 to 1,338	No	ns		BA.2.12.1 vs. XBB.1.5	1.615	-1,057 to 4,288	No	ns		BA.2.12.1 vs. XBB.1.5	-0.194	-1,326 to 0,9377	No	ns
BA.4 vs. BA.5	-1.317	-5,303 to 2,669	No	ns		BA.4 vs. BA.5	-1.216	-2,375 to -0,05707	Yes	*		BA.4 vs. BA.5	1.649	-1,024 to 4,321	No	ns		BA.4 vs. BA.5	0.7979	-0,3338 to 1,930	No	ns
BA.4 vs. BF.31	-3.039	-7,025 to 0,9471	No	ns		BA.4 vs. BF.31	-0.2072	-1,265 to 0,8507	No	ns		BA.4 vs. BF.31	2.334	-0,3387 to 5,006	No	ns		BA.4 vs. BF.31	0.5233	-0,6084 to 1,655	No	ns
BA.4 vs. BQ.1	-4.247	-8,233 to -0,2614	Yes	*		BA.4 vs. BQ.1.1	-0.6225	-1,680 to 0,4353	No	ns		BA.4 vs. BQ.1.1	1.37	-1,302 to 4,043	No	ns		BA.4 vs. BQ.1.1	0.608	-0,5237 to 1,740	No	ns
BA.4 vs. XBB.1	-1.635	-5,621 to 2,350	No	ns		BA.4 vs. XBB.1.5	-0.2236	-1,281 to 0,8343	No	ns		BA.4 vs. XBB.1.5	0.9643	-1,708 to 3,637	No	ns		BA.4 vs. XBB.1.5	0.06558	-1,066 to 1,197	No	ns
BA.5 vs. BF.31	-1.722	-5,708 to 2,264	No	ns		BA.5 vs. BF.31	1.009	-0,04917 to 2,067	No	ns		BA.5 vs. BF.31	0.6851	-1,987 to 3,358	No	ns		BA.5 vs. BF.31	-0.2746	-1,406 to 0,8571	No	ns
BA.5 vs. BQ.1	-2.931	-6,916 to 1,055	No	ns		BA.5 vs. BQ.1.1	0.5934	-0,4645 to 1,651	No	ns		BA.5 vs. BQ.1.1	-0.2784	-2,951 to 2,394	No	ns		BA.5 vs. BQ.1.1	-0.1899	-1,322 to 0,9418	No	ns
BA.5 vs. XBB.1	-0.3187	-4,305 to 3,667	No	ns		BA.5 vs. XBB.1.5	0.9923	-0,06556 to 2,050	No	ns		BA.5 vs. XBB.1.5	-0.6844	-3,357 to 1,988	No	ns		BA.5 vs. XBB.1.5	-0.7323	-1,864 to 0,3994	No	ns
BF.31 vs. BQ.1	-1.208	-5,194 to 2,778	No	ns		BF.31 vs. BQ.1.1	-0.4153	-1,362 to 0,5309	No	ns		BF.31 vs. BQ.1.1	-0.9635	-3,636 to 1,709	No	ns		BF.31 vs. BQ.1.1	0.0847	-1,047 to 1,216	No	ns
BF.31 vs. XBB.1	1.403	-2,583 to 5,389	No	ns		BF.31 vs. XBB.1.5	-0.01639	-0,9626 to 0,9298	No	ns		BF.31 vs. XBB.1.5	-1.369	-4,042 to 1,303	No	ns		BF.31 vs. XBB.1.5	-0.4577	-1,589 to 0,6740	No	ns
BQ.1 vs. XBB.1	2.612	-1,374 to 6,598	No	ns		BQ.1.1 vs. XBB.1.5	0.3989	-0,5473 to 1,345	No	ns		BQ.1.1 vs. XBB.1.5	-0.406	-3,078 to 2,267	No	ns		BQ.1.1 vs. XBB.1.5	-0.5424	-1,674 to 0,5893	No	ns
Row 4: 30 hpi						Row 4: 30 hpi						Row 4: 30 hpi						Row 4: 30 hpi
B.1.1 vs. B.1.617.2	4.089	0,1029 to 8,075	Yes	*		B.1.1 vs. B.1.617.2	0.3675	-0,7913 to 1,526	No	ns		B.1.1 vs. B.1.617.2	-3.212	-5,885 to -0,5400	Yes	**		B.1.1 vs. B.1.617.2	-0.8757	-2,007 to 0,2560	No	ns
B.1.1 vs. BA.1	7.466	3,480 to 11,45	Yes	****		B.1.1 vs. BA.1	1.57	0,4109 to 2,729	Yes	**		B.1.1 vs. BA.1	-0.002551	-2,675 to 2,670	No	ns		B.1.1 vs. BA.1	-1.006	-2,137 to 0,1262	No	ns
B.1.1 vs. BA.2	7.807	3,821 to 11,79	Yes	****		B.1.1 vs. BA.2	2.144	0,9847 to 3,302	Yes	****		B.1.1 vs. BA.2	-1.001	-3,674 to 1,671	No	ns		B.1.1 vs. BA.2	-1.071	-2,203 to 0,06058	No	ns
B.1.1 vs. BA.2.12.1	7.199	3,213 to 11,19	Yes	****		B.1.1 vs. BA.2.12.1	0.9522	-0,2066 to 2,111	No	ns		B.1.1 vs. BA.2.12.1	-1.535	-4,208 to 1,137	No	ns		B.1.1 vs. BA.2.12.1	-0.72	-1,852 to 0,4117	No	ns
B.1.1 vs. BA.4	7.307	3,321 to 11,29	Yes	****		B.1.1 vs. BA.4	1.275	0,1158 to 2,434	Yes	*		B.1.1 vs. BA.4	-2.224	-4,896 to 0,4490	No	ns		B.1.1 vs. BA.4	-0.8716	-2,003 to 0,2600	No	ns
B.1.1 vs. BA.5	5.611	1,625 to 9,597	Yes	***		B.1.1 vs. BA.5	0.4235	-0,7353 to 1,582	No	ns		B.1.1 vs. BA.5	-0.3443	-3,017 to 2,328	No	ns		B.1.1 vs. BA.5	-0.07514	-1,207 to 1,057	No	ns
B.1.1 vs. BF.31	4.74	0,7540 to 8,726	Yes	**		B.1.1 vs. BF.31	1.253	0,1949 to 2,311	Yes	**		B.1.1 vs. BF.31	0.6837	-1,989 to 3,356	No	ns		B.1.1 vs. BF.31	-0.2924	-1,424 to 0,8393	No	ns
B.1.1 vs. BQ.1	1.669	-2,317 to 5,655	No	ns		B.1.1 vs. BQ.1.1	1.033	-0,02458 to 2,091	No	ns		B.1.1 vs. BQ.1.1	-1.363	-4,035 to 1,310	No	ns		B.1.1 vs. BQ.1.1	-0.7569	-1,889 to 0,3748	No	ns
B.1.1 vs. XBB.1	6.169	2,183 to 10,15	Yes	***		B.1.1 vs. XBB.1.5	1.794	0,7359 to 2,852	Yes	****		B.1.1 vs. XBB.1.5	-1.279	-3,952 to 1,393	No	ns		B.1.1 vs. XBB.1.5	-0.1776	-1,309 to 0,9541	No	ns
B.1.617.2 vs. BA.1	3.377	-0,6087 to 7,363	No	ns		B.1.617.2 vs. BA.1	1.202	0,04341 to 2,361	Yes	*		B.1.617.2 vs. BA.1	3.21	0,5374 to 5,882	Yes	**		B.1.617.2 vs. BA.1	-0.1298	-1,261 to 1,002	No	ns
B.1.617.2 vs. BA.2	3.718	-0,2679 to 7,704	No	ns		B.1.617.2 vs. BA.2	1.776	0,6172 to 2,935	Yes	***		B.1.617.2 vs. BA.2	2.211	-0,4613 to 4,884	No	ns		B.1.617.2 vs. BA.2	-0.1954	-1,327 to 0,9363	No	ns
B.1.617.2 vs. BA.2.12.1	3.11	-0,8756 to 7,096	No	ns		B.1.617.2 vs. BA.2.12.1	0.5847	-0,5741 to 1,744	No	ns		B.1.617.2 vs. BA.2.12.1	1.677	-0,9953 to 4,350	No	ns		B.1.617.2 vs. BA.2.12.1	0.1557	-0,9759 to 1,287	No	ns
B.1.617.2 vs. BA.4	3.218	-0,7679 to 7,204	No	ns		B.1.617.2 vs. BA.4	0.9072	-0,2517 to 2,066	No	ns		B.1.617.2 vs. BA.4	0.9889	-1,684 to 3,661	No	ns		B.1.617.2 vs. BA.4	0.004099	-1,128 to 1,136	No	ns
B.1.617.2 vs. BA.5	1.522	-2,464 to 5,508	No	ns		B.1.617.2 vs. BA.5	0.05601	-1,103 to 1,215	No	ns		B.1.617.2 vs. BA.5	2.868	0,1956 to 5,541	Yes	*		B.1.617.2 vs. BA.5	0.8006	-0,3311 to 1,932	No	ns
B.1.617.2 vs. BF.31	0.6511	-3,335 to 4,637	No	ns		B.1.617.2 vs. BF.31	0.8853	-0,1726 to 1,943	No	ns		B.1.617.2 vs. BF.31	3.896	1,224 to 6,569	Yes	***		B.1.617.2 vs. BF.31	0.5834	-0,5483 to 1,715	No	ns
B.1.617.2 vs. BQ.1	-2.419	-6,405 to 1,567	No	ns		B.1.617.2 vs. BQ.1.1	0.6658	-0,3921 to 1,724	No	ns		B.1.617.2 vs. BQ.1.1	1.85	-0,8227 to 4,522	No	ns		B.1.617.2 vs. BQ.1.1	0.1189	-1,013 to 1,251	No	ns
B.1.617.2 vs. XBB.1	2.08	-1,906 to 6,066	No	ns		B.1.617.2 vs. XBB.1.5	1.426	0,3684 to 2,484	Yes	**		B.1.617.2 vs. XBB.1.5	1.933	-0,7392 to 4,606	No	ns		B.1.617.2 vs. XBB.1.5	0.6981	-0,4336 to 1,830	No	ns
BA.1 vs. BA.2	0.3408	-3,645 to 4,327	No	ns		BA.1 vs. BA.2	0.5738	-0,5850 to 1,733	No	ns		BA.1 vs. BA.2	-0.9987	-3,671 to 1,674	No	ns		BA.1 vs. BA.2	-0.06558	-1,197 to 1,066	No	ns
BA.1 vs. BA.2.12.1	-0.2669	-4,253 to 3,719	No	ns		BA.1 vs. BA.2.12.1	-0.6175	-1,776 to 0,5413	No	ns		BA.1 vs. BA.2.12.1	-1.533	-4,205 to 1,140	No	ns		BA.1 vs. BA.2.12.1	0.2855	-0,8461 to 1,417	No	ns
BA.1 vs. BA.4	-0.1592	-4,145 to 3,827	No	ns		BA.1 vs. BA.4	-0.2951	-1,454 to 0,8637	No	ns		BA.1 vs. BA.4	-2.221	-4,893 to 0,4515	No	ns		BA.1 vs. BA.4	0.1339	-0,9978 to 1,266	No	ns
BA.1 vs. BA.5	-1.855	-5,841 to 2,131	No	ns		BA.1 vs. BA.5	-1.146	-2,305 to 0,01261	No	ns		BA.1 vs. BA.5	-0.3418	-3,014 to 2,331	No	ns		BA.1 vs. BA.5	0.9304	-0,2013 to 2,062	No	ns
BA.1 vs. BF.31	-2.726	-6,712 to 1,260	No	ns		BA.1 vs. BF.31	-0.317	-1,375 to 0,7409	No	ns		BA.1 vs. BF.31	0.6863	-1,986 to 3,359	No	ns		BA.1 vs. BF.31	0.7132	-0,4185 to 1,845	No	ns
BA.1 vs. BQ.1	-5.797	-9,783 to -1,811	Yes	***		BA.1 vs. BQ.1.1	-0.5365	-1,594 to 0,5214	No	ns		BA.1 vs. BQ.1.1	-1.36	-4,033 to 1,312	No	ns		BA.1 vs. BQ.1.1	0.2486	-0,8830 to 1,380	No	ns
BA.1 vs. XBB.1	-1.297	-5,283 to 2,689	No	ns		BA.1 vs. XBB.1.5	0.2241	-0,8338 to 1,282	No	ns		BA.1 vs. XBB.1.5	-1.277	-3,949 to 1,396	No	ns		BA.1 vs. XBB.1.5	0.8279	-0,3038 to 1,960	No	ns
BA.2 vs. BA.2.12.1	-0.6077	-4,594 to 3,378	No	ns		BA.2 vs. BA.2.12.1	-1.191	-2,350 to -0,03248	Yes	*		BA.2 vs. BA.2.12.1	-0.5339	-3,206 to 2,139	No	ns		BA.2 vs. BA.2.12.1	0.3511	-0,7806 to 1,483	No	ns
BA.2 vs. BA.4	-0.5	-4,486 to 3,486	No	ns		BA.2 vs. BA.4	-0.8689	-2,028 to 0,2899	No	ns		BA.2 vs. BA.4	-1.222	-3,895 to 1,450	No	ns		BA.2 vs. BA.4	0.1995	-0,9322 to 1,331	No	ns
BA.2 vs. BA.5	-2.196	-6,182 to 1,790	No	ns		BA.2 vs. BA.5	-1.72	-2,879 to -0,5612	Yes	***		BA.2 vs. BA.5	0.657	-2,015 to 3,329	No	ns		BA.2 vs. BA.5	0.996	-0,1357 to 2,128	No	ns
BA.2 vs. BF.31	-3.067	-7,053 to 0,9190	No	ns		BA.2 vs. BF.31	-0.8908	-1,949 to 0,1671	No	ns		BA.2 vs. BF.31	1.685	-0,9875 to 4,357	No	ns		BA.2 vs. BF.31	0.7787	-0,3530 to 1,910	No	ns
BA.2 vs. BQ.1	-6.137	-10,12 to -2,152	Yes	***		BA.2 vs. BQ.1.1	-1.11	-2,168 to -0,05239	Yes	*		BA.2 vs. BQ.1.1	-0.3614	-3,034 to 2,311	No	ns		BA.2 vs. BQ.1.1	0.3142	-0,8175 to 1,446	No	ns
BA.2 vs. XBB.1	-1.638	-5,624 to 2,348	No	ns		BA.2 vs. XBB.1.5	-0.3497	-1,408 to 0,7081	No	ns		BA.2 vs. XBB.1.5	-0.2779	-2,950 to 2,395	No	ns		BA.2 vs. XBB.1.5	0.8935	-0,2382 to 2,025	No	ns
BA.2.12.1 vs. BA.4	0.1077	-3,878 to 4,094	No	ns		BA.2.12.1 vs. BA.4	0.3224	-0,8364 to 1,481	No	ns		BA.2.12.1 vs. BA.4	-0.6883	-3,361 to 1,984	No	ns		BA.2.12.1 vs. BA.4	-0.1516	-1,283 to 0,9800	No	ns
BA.2.12.1 vs. BA.5	-1.588	-5,574 to 2,398	No	ns		BA.2.12.1 vs. BA.5	-0.5287	-1,688 to 0,6301	No	ns		BA.2.12.1 vs. BA.5	1.191	-1,482 to 3,863	No	ns		BA.2.12.1 vs. BA.5	0.6448	-0,4868 to 1,777	No	ns
BA.2.12.1 vs. BF.31	-2.459	-6,445 to 1,527	No	ns		BA.2.12.1 vs. BF.31	0.3006	-0,7573 to 1,358	No	ns		BA.2.12.1 vs. BF.31	2.219	-0,4535 to 4,891	No	ns		BA.2.12.1 vs. BF.31	0.4276	-0,7041 to 1,559	No	ns
BA.2.12.1 vs. BQ.1	-5.53	-9,516 to -1,544	Yes	***		BA.2.12.1 vs. BQ.1.1	0.08106	-0,9768 to 1,139	No	ns		BA.2.12.1 vs. BQ.1.1	0.1726	-2,500 to 2,845	No	ns		BA.2.12.1 vs. BQ.1.1	-0.03689	-1,169 to 1,095	No	ns
BA.2.12.1 vs. XBB.1	-1.03	-5,016 to 2,956	No	ns		BA.2.12.1 vs. XBB.1.5	0.8416	-0,2163 to 1,899	No	ns		BA.2.12.1 vs. XBB.1.5	0.256	-2,416 to 2,929	No	ns		BA.2.12.1 vs. XBB.1.5	0.5424	-0,5893 to 1,674	No	ns
BA.4 vs. BA.5	-1.696	-5,682 to 2,290	No	ns		BA.4 vs. BA.5	-0.8511	-2,010 to 0,3077	No	ns		BA.4 vs. BA.5	1.879	-0,7933 to 4,552	No	ns		BA.4 vs. BA.5	0.7965	-0,3352 to 1,928	No	ns
BA.4 vs. BF.31	-2.567	-6,553 to 1,419	No	ns		BA.4 vs. BF.31	-0.02186	-1,080 to 1,036	No	ns		BA.4 vs. BF.31	2.907	0,2348 to 5,580	Yes	*		BA.4 vs. BF.31	0.5793	-0,5524 to 1,711	No	ns
BA.4 vs. BQ.1	-5.637	-9,623 to -1,652	Yes	***		BA.4 vs. BQ.1.1	-0.2414	-1,299 to 0,8165	No	ns		BA.4 vs. BQ.1.1	0.8609	-1,812 to 3,533	No	ns		BA.4 vs. BQ.1.1	0.1148	-1,017 to 1,246	No	ns
BA.4 vs. XBB.1	-1.138	-5,124 to 2,848	No	ns		BA.4 vs. XBB.1.5	0.5192	-0,5387 to 1,577	No	ns		BA.4 vs. XBB.1.5	0.9443	-1,728 to 3,617	No	ns		BA.4 vs. XBB.1.5	0.694	-0,4377 to 1,826	No	ns
BA.5 vs. BF.31	-0.8709	-4,857 to 3,115	No	ns		BA.5 vs. BF.31	0.8293	-0,2286 to 1,887	No	ns		BA.5 vs. BF.31	1.028	-1,644 to 3,700	No	ns		BA.5 vs. BF.31	-0.2172	-1,349 to 0,9145	No	ns
BA.5 vs. BQ.1	-3.941	-7,927 to 0,04447	No	ns		BA.5 vs. BQ.1.1	0.6098	-0,4481 to 1,668	No	ns		BA.5 vs. BQ.1.1	-1.018	-3,691 to 1,654	No	ns		BA.5 vs. BQ.1.1	-0.6817	-1,813 to 0,4499	No	ns
BA.5 vs. XBB.1	0.5579	-3,428 to 4,544	No	ns		BA.5 vs. XBB.1.5	1.37	0,3124 to 2,428	Yes	**		BA.5 vs. XBB.1.5	-0.9349	-3,607 to 1,738	No	ns		BA.5 vs. XBB.1.5	-0.1025	-1,234 to 1,029	No	ns
BF.31 vs. BQ.1	-3.071	-7,056 to 0,9154	No	ns		BF.31 vs. BQ.1.1	-0.2195	-1,166 to 0,7267	No	ns		BF.31 vs. BQ.1.1	-2.046	-4,719 to 0,6261	No	ns		BF.31 vs. BQ.1.1	-0.4645	-1,596 to 0,6672	No	ns
BF.31 vs. XBB.1	1.429	-2,557 to 5,415	No	ns		BF.31 vs. XBB.1.5	0.541	-0,4052 to 1,487	No	ns		BF.31 vs. XBB.1.5	-1.963	-4,635 to 0,7096	No	ns		BF.31 vs. XBB.1.5	0.1148	-1,017 to 1,246	No	ns
BQ.1 vs. XBB.1	4.499	0,5135 to 8,485	Yes	*		BQ.1.1 vs. XBB.1.5	0.7605	-0,1857 to 1,707	No	ns		BQ.1.1 vs. XBB.1.5	0.08348	-2,589 to 2,756	No	ns		BQ.1.1 vs. XBB.1.5	0.5793	-0,5524 to 1,711	No	ns
Row 5: 46 hpi						Row 5: 46 hpi						Row 5: 46 hpi						Row 5: 46 hpi
B.1.1 vs. B.1.617.2	4.082	0,09603 to 8,068	Yes	*		B.1.1 vs. B.1.617.2	0.6134	-0,5454 to 1,772	No	ns		B.1.1 vs. B.1.617.2	-5.038	-7,711 to -2,366	Yes	****		B.1.1 vs. B.1.617.2	-2.073	-3,204 to -0,9408	Yes	****
B.1.1 vs. BA.1	9.119	4,237 to 14,00	Yes	****		B.1.1 vs. BA.1	0.9905	-0,1684 to 2,149	No	ns		B.1.1 vs. BA.1	0.04169	-2,631 to 2,714	No	ns		B.1.1 vs. BA.1	-0.9509	-2,083 to 0,1808	No	ns
B.1.1 vs. BA.2	8.159	4,173 to 12,15	Yes	****		B.1.1 vs. BA.2	0.8375	-0,3214 to 1,996	No	ns		B.1.1 vs. BA.2	-0.1813	-2,854 to 2,491	No	ns		B.1.1 vs. BA.2	-1.378	-2,510 to -0,2468	Yes	**
B.1.1 vs. BA.2.12.1	6.688	2,703 to 10,67	Yes	****		B.1.1 vs. BA.2.12.1	0.3224	-0,8364 to 1,481	No	ns		B.1.1 vs. BA.2.12.1	0.2209	-2,452 to 2,893	No	ns		B.1.1 vs. BA.2.12.1	-0.9113	-2,043 to 0,2204	No	ns
B.1.1 vs. BA.4	7.159	3,173 to 11,14	Yes	****		B.1.1 vs. BA.4	0.5451	-0,6137 to 1,704	No	ns		B.1.1 vs. BA.4	-0.7395	-3,412 to 1,933	No	ns		B.1.1 vs. BA.4	-1.139	-2,271 to -0,007725	Yes	*
B.1.1 vs. BA.5	4.699	-0,1828 to 9,581	No	ns		B.1.1 vs. BA.5	0.2869	-0,8719 to 1,446	No	ns		B.1.1 vs. BA.5	-0.6062	-3,279 to 2,066	No	ns		B.1.1 vs. BA.5	-0.5902	-1,722 to 0,5415	No	ns
B.1.1 vs. BF.31	1.771	-3,111 to 6,653	No	ns		B.1.1 vs. BF.31	0.8602	-0,1976 to 1,918	No	ns		B.1.1 vs. BF.31	0.9641	-1,708 to 3,637	No	ns		B.1.1 vs. BF.31	-0.8197	-1,951 to 0,3120	No	ns
B.1.1 vs. BQ.1	-0.3405	-4,326 to 3,645	No	ns		B.1.1 vs. BQ.1.1	0.3493	-0,7086 to 1,407	No	ns		B.1.1 vs. BQ.1.1	-1.286	-3,958 to 1,387	No	ns		B.1.1 vs. BQ.1.1	-1.66	-2,792 to -0,5282	Yes	***
B.1.1 vs. XBB.1	8.519	4,533 to 12,50	Yes	****		B.1.1 vs. XBB.1.5	1.397	0,3388 to 2,455	Yes	**		B.1.1 vs. XBB.1.5	0.1303	-2,542 to 2,803	No	ns		B.1.1 vs. XBB.1.5	-0.6093	-1,741 to 0,5224	No	ns
B.1.617.2 vs. BA.1	5.037	0,1555 to 9,919	Yes	*		B.1.617.2 vs. BA.1	0.3771	-0,7818 to 1,536	No	ns		B.1.617.2 vs. BA.1	5.08	2,408 to 7,753	Yes	****		B.1.617.2 vs. BA.1	1.122	-0,01003 to 2,253	No	ns
B.1.617.2 vs. BA.2	4.077	0,09122 to 8,063	Yes	*		B.1.617.2 vs. BA.2	0.2241	-0,9348 to 1,383	No	ns		B.1.617.2 vs. BA.2	4.857	2,185 to 7,530	Yes	****		B.1.617.2 vs. BA.2	0.694	-0,4377 to 1,826	No	ns
B.1.617.2 vs. BA.2.12.1	2.606	-1,379 to 6,592	No	ns		B.1.617.2 vs. BA.2.12.1	-0.291	-1,450 to 0,8678	No	ns		B.1.617.2 vs. BA.2.12.1	5.259	2,587 to 7,932	Yes	****		B.1.617.2 vs. BA.2.12.1	1.161	0,02958 to 2,293	Yes	*
B.1.617.2 vs. BA.4	3.077	-0,9094 to 7,062	No	ns		B.1.617.2 vs. BA.4	-0.06831	-1,227 to 1,091	No	ns		B.1.617.2 vs. BA.4	4.299	1,626 to 6,971	Yes	****		B.1.617.2 vs. BA.4	0.9331	-0,1986 to 2,065	No	ns
B.1.617.2 vs. BA.5	0.617	-4,265 to 5,499	No	ns		B.1.617.2 vs. BA.5	-0.3265	-1,485 to 0,8323	No	ns		B.1.617.2 vs. BA.5	4.432	1,760 to 7,105	Yes	****		B.1.617.2 vs. BA.5	1.482	0,3506 to 2,614	Yes	**
B.1.617.2 vs. BF.31	-2.311	-7,193 to 2,571	No	ns		B.1.617.2 vs. BF.31	0.2468	-0,8110 to 1,305	No	ns		B.1.617.2 vs. BF.31	6.002	3,330 to 8,675	Yes	****		B.1.617.2 vs. BF.31	1.253	0,1211 to 2,384	Yes	*
B.1.617.2 vs. BQ.1	-4.422	-8,408 to -0,4365	Yes	*		B.1.617.2 vs. BQ.1.1	-0.2641	-1,322 to 0,7937	No	ns		B.1.617.2 vs. BQ.1.1	3.753	1,080 to 6,425	Yes	***		B.1.617.2 vs. BQ.1.1	0.4126	-0,7191 to 1,544	No	ns
B.1.617.2 vs. XBB.1	4.437	0,4508 to 8,423	Yes	*		B.1.617.2 vs. XBB.1.5	0.7833	-0,2746 to 1,841	No	ns		B.1.617.2 vs. XBB.1.5	5.169	2,496 to 7,841	Yes	****		B.1.617.2 vs. XBB.1.5	1.463	0,3315 to 2,595	Yes	**
BA.1 vs. BA.2	-0.9601	-5,842 to 3,922	No	ns		BA.1 vs. BA.2	-0.153	-1,312 to 1,006	No	ns		BA.1 vs. BA.2	-0.223	-2,895 to 2,449	No	ns		BA.1 vs. BA.2	-0.4276	-1,559 to 0,7041	No	ns
BA.1 vs. BA.2.12.1	-2.431	-7,313 to 2,451	No	ns		BA.1 vs. BA.2.12.1	-0.6681	-1,827 to 0,4908	No	ns		BA.1 vs. BA.2.12.1	0.1792	-2,493 to 2,852	No	ns		BA.1 vs. BA.2.12.1	0.03962	-1,092 to 1,171	No	ns
BA.1 vs. BA.4	-1.961	-6,842 to 2,921	No	ns		BA.1 vs. BA.4	-0.4454	-1,604 to 0,7135	No	ns		BA.1 vs. BA.4	-0.7812	-3,454 to 1,891	No	ns		BA.1 vs. BA.4	-0.1885	-1,320 to 0,9431	No	ns
BA.1 vs. BA.5	-4.42	-10,06 to 1,217	No	ns		BA.1 vs. BA.5	-0.7036	-1,862 to 0,4553	No	ns		BA.1 vs. BA.5	-0.6479	-3,320 to 2,025	No	ns		BA.1 vs. BA.5	0.3607	-0,7710 to 1,492	No	ns
BA.1 vs. BF.31	-7.348	-12,99 to -1,711	Yes	**		BA.1 vs. BF.31	-0.1302	-1,188 to 0,9276	No	ns		BA.1 vs. BF.31	0.9224	-1,750 to 3,595	No	ns		BA.1 vs. BF.31	0.1312	-1,001 to 1,263	No	ns
BA.1 vs. BQ.1	-9.46	-14,34 to -4,578	Yes	****		BA.1 vs. BQ.1.1	-0.6412	-1,699 to 0,4167	No	ns		BA.1 vs. BQ.1.1	-1.327	-4,000 to 1,345	No	ns		BA.1 vs. BQ.1.1	-0.7091	-1,841 to 0,4226	No	ns
BA.1 vs. XBB.1	-0.6005	-5,482 to 4,281	No	ns		BA.1 vs. XBB.1.5	0.4062	-0,6517 to 1,464	No	ns		BA.1 vs. XBB.1.5	0.08863	-2,584 to 2,761	No	ns		BA.1 vs. XBB.1.5	0.3415	-0,7901 to 1,473	No	ns
BA.2 vs. BA.2.12.1	-1.471	-5,457 to 2,515	No	ns		BA.2 vs. BA.2.12.1	-0.5151	-1,674 to 0,6438	No	ns		BA.2 vs. BA.2.12.1	0.4022	-2,270 to 3,075	No	ns		BA.2 vs. BA.2.12.1	0.4672	-0,6644 to 1,599	No	ns
BA.2 vs. BA.4	-1.001	-4,987 to 2,985	No	ns		BA.2 vs. BA.4	-0.2924	-1,451 to 0,8665	No	ns		BA.2 vs. BA.4	-0.5582	-3,231 to 2,114	No	ns		BA.2 vs. BA.4	0.2391	-0,8926 to 1,371	No	ns
BA.2 vs. BA.5	-3.46	-8,342 to 1,422	No	ns		BA.2 vs. BA.5	-0.5506	-1,709 to 0,6083	No	ns		BA.2 vs. BA.5	-0.4249	-3,097 to 2,248	No	ns		BA.2 vs. BA.5	0.7883	-0,3434 to 1,920	No	ns
BA.2 vs. BF.31	-6.388	-11,27 to -1,506	Yes	**		BA.2 vs. BF.31	0.02277	-1,035 to 1,081	No	ns		BA.2 vs. BF.31	1.145	-1,527 to 3,818	No	ns		BA.2 vs. BF.31	0.5588	-0,5729 to 1,690	No	ns
BA.2 vs. BQ.1	-8.5	-12,49 to -4,514	Yes	****		BA.2 vs. BQ.1.1	-0.4882	-1,546 to 0,5697	No	ns		BA.2 vs. BQ.1.1	-1.104	-3,777 to 1,568	No	ns		BA.2 vs. BQ.1.1	-0.2814	-1,413 to 0,8502	No	ns
BA.2 vs. XBB.1	0.3596	-3,626 to 4,346	No	ns		BA.2 vs. XBB.1.5	0.5592	-0,4986 to 1,617	No	ns		BA.2 vs. XBB.1.5	0.3116	-2,361 to 2,984	No	ns		BA.2 vs. XBB.1.5	0.7692	-0,3625 to 1,901	No	ns
BA.2.12.1 vs. BA.4	0.4701	-3,516 to 4,456	No	ns		BA.2.12.1 vs. BA.4	0.2227	-0,9362 to 1,382	No	ns		BA.2.12.1 vs. BA.4	-0.9605	-3,633 to 1,712	No	ns		BA.2.12.1 vs. BA.4	-0.2282	-1,360 to 0,9035	No	ns
BA.2.12.1 vs. BA.5	-1.989	-6,871 to 2,892	No	ns		BA.2.12.1 vs. BA.5	-0.03552	-1,194 to 1,123	No	ns		BA.2.12.1 vs. BA.5	-0.8271	-3,500 to 1,845	No	ns		BA.2.12.1 vs. BA.5	0.3211	-0,8106 to 1,453	No	ns
BA.2.12.1 vs. BF.31	-4.917	-9,799 to -0,03549	Yes	*		BA.2.12.1 vs. BF.31	0.5378	-0,5200 to 1,596	No	ns		BA.2.12.1 vs. BF.31	0.7431	-1,929 to 3,416	No	ns		BA.2.12.1 vs. BF.31	0.09154	-1,040 to 1,223	No	ns
BA.2.12.1 vs. BQ.1	-7.029	-11,01 to -3,043	Yes	****		BA.2.12.1 vs. BQ.1.1	0.02687	-1,031 to 1,085	No	ns		BA.2.12.1 vs. BQ.1.1	-1.507	-4,179 to 1,166	No	ns		BA.2.12.1 vs. BQ.1.1	-0.7487	-1,880 to 0,3830	No	ns
BA.2.12.1 vs. XBB.1	1.83	-2,156 to 5,816	No	ns		BA.2.12.1 vs. XBB.1.5	1.074	0,01641 to 2,132	Yes	*		BA.2.12.1 vs. XBB.1.5	-0.09061	-2,763 to 2,582	No	ns		BA.2.12.1 vs. XBB.1.5	0.3019	-0,8298 to 1,434	No	ns
BA.4 vs. BA.5	-2.46	-7,341 to 2,422	No	ns		BA.4 vs. BA.5	-0.2582	-1,417 to 0,9006	No	ns		BA.4 vs. BA.5	0.1334	-2,539 to 2,806	No	ns		BA.4 vs. BA.5	0.5492	-0,5825 to 1,681	No	ns
BA.4 vs. BF.31	-5.387	-10,27 to -0,5056	Yes	*		BA.4 vs. BF.31	0.3151	-0,7427 to 1,373	No	ns		BA.4 vs. BF.31	1.704	-0,9689 to 4,376	No	ns		BA.4 vs. BF.31	0.3197	-0,8120 to 1,451	No	ns
BA.4 vs. BQ.1	-7.499	-11,48 to -3,513	Yes	****		BA.4 vs. BQ.1.1	-0.1958	-1,254 to 0,8621	No	ns		BA.4 vs. BQ.1.1	-0.5461	-3,219 to 2,126	No	ns		BA.4 vs. BQ.1.1	-0.5205	-1,652 to 0,6112	No	ns
BA.4 vs. XBB.1	1.36	-2,626 to 5,346	No	ns		BA.4 vs. XBB.1.5	0.8516	-0,2063 to 1,909	No	ns		BA.4 vs. XBB.1.5	0.8698	-1,803 to 3,542	No	ns		BA.4 vs. XBB.1.5	0.5301	-0,6016 to 1,662	No	ns
BA.5 vs. BF.31	-2.928	-8,565 to 2,709	No	ns		BA.5 vs. BF.31	0.5733	-0,4845 to 1,631	No	ns		BA.5 vs. BF.31	1.57	-1,102 to 4,243	No	ns		BA.5 vs. BF.31	-0.2295	-1,361 to 0,9022	No	ns
BA.5 vs. BQ.1	-5.039	-9,921 to -0,1577	Yes	*		BA.5 vs. BQ.1.1	0.06239	-0,9955 to 1,120	No	ns		BA.5 vs. BQ.1.1	-0.6795	-3,352 to 1,993	No	ns		BA.5 vs. BQ.1.1	-1.07	-2,201 to 0,06195	No	ns
BA.5 vs. XBB.1	3.82	-1,062 to 8,702	No	ns		BA.5 vs. XBB.1.5	1.11	0,05193 to 2,168	Yes	*		BA.5 vs. XBB.1.5	0.7365	-1,936 to 3,409	No	ns		BA.5 vs. XBB.1.5	-0.01913	-1,151 to 1,113	No	ns
BF.31 vs. BQ.1	-2.112	-6,993 to 2,770	No	ns		BF.31 vs. BQ.1.1	-0.511	-1,457 to 0,4352	No	ns		BF.31 vs. BQ.1.1	-2.25	-4,922 to 0,4228	No	ns		BF.31 vs. BQ.1.1	-0.8402	-1,972 to 0,2915	No	ns
BF.31 vs. XBB.1	6.748	1,866 to 11,63	Yes	**		BF.31 vs. XBB.1.5	0.5365	-0,4097 to 1,483	No	ns		BF.31 vs. XBB.1.5	-0.8337	-3,506 to 1,839	No	ns		BF.31 vs. XBB.1.5	0.2104	-0,9213 to 1,342	No	ns
BQ.1 vs. XBB.1	8.859	4,873 to 12,85	Yes	****		BQ.1.1 vs. XBB.1.5	1.047	0,1012 to 1,994	Yes	*		BQ.1.1 vs. XBB.1.5	1.416	-1,257 to 4,088	No	ns		BQ.1.1 vs. XBB.1.5	1.051	-0,08108 to 2,182	No	ns
Row 6: 54 hpi						Row 6: 54 hpi						Row 6: 54 hpi						Row 6: 54 hpi
B.1.1 vs. B.1.617.2	2.971	-1,015 to 6,957	No	ns		B.1.1 vs. B.1.617.2	-0.06148	-1,220 to 1,097	No	ns		B.1.1 vs. B.1.617.2	-4.715	-7,388 to -2,043	Yes	****		B.1.1 vs. B.1.617.2	-2.648	-3,779 to -1,516	Yes	****
B.1.1 vs. BA.1	7.071	3,085 to 11,06	Yes	****		B.1.1 vs. BA.1	0.306	-0,8528 to 1,465	No	ns		B.1.1 vs. BA.1	0.02848	-2,644 to 2,701	No	ns		B.1.1 vs. BA.1	-1.324	-2,456 to -0,1922	Yes	**
B.1.1 vs. BA.2	6.571	2,585 to 10,56	Yes	****		B.1.1 vs. BA.2	0.3798	-0,7790 to 1,539	No	ns		B.1.1 vs. BA.2	1.237	-1,436 to 3,909	No	ns		B.1.1 vs. BA.2	-1.092	-2,223 to 0,04009	No	ns
B.1.1 vs. BA.2.12.1	6.571	1,690 to 11,45	Yes	**		B.1.1 vs. BA.2.12.1	0.2978	-0,8610 to 1,457	No	ns		B.1.1 vs. BA.2.12.1	-0.3601	-3,033 to 2,312	No	ns		B.1.1 vs. BA.2.12.1	-0.9673	-2,099 to 0,1644	No	ns
B.1.1 vs. BA.4	6.309	2,323 to 10,29	Yes	****		B.1.1 vs. BA.4	0.1517	-1,007 to 1,310	No	ns		B.1.1 vs. BA.4	0.6419	-2,031 to 3,314	No	ns		B.1.1 vs. BA.4	-0.9768	-2,109 to 0,1549	No	ns
B.1.1 vs. BA.5	5.328	1,342 to 9,314	Yes	**		B.1.1 vs. BA.5	0.02185	-1,137 to 1,181	No	ns		B.1.1 vs. BA.5	0.1508	-2,522 to 2,823	No	ns		B.1.1 vs. BA.5	-0.6353	-1,767 to 0,4964	No	ns
B.1.1 vs. BF.31	1.77	-3,111 to 6,652	No	ns		B.1.1 vs. BF.31	0.4508	-0,6070 to 1,509	No	ns		B.1.1 vs. BF.31	0.9452	-1,727 to 3,618	No	ns		B.1.1 vs. BF.31	-0.1844	-1,316 to 0,9472	No	ns
B.1.1 vs. BQ.1	1.014	-2,972 to 5,000	No	ns		B.1.1 vs. BQ.1.1	-0.1107	-1,270 to 1,048	No	ns		B.1.1 vs. BQ.1.1	-1.969	-4,641 to 0,7034	No	ns		B.1.1 vs. BQ.1.1	-1.411	-2,543 to -0,2796	Yes	**
B.1.1 vs. XBB.1	7.891	3,905 to 11,88	Yes	****		B.1.1 vs. XBB.1.5	1.299	0,2409 to 2,357	Yes	**		B.1.1 vs. XBB.1.5	-0.514	-3,186 to 2,158	No	ns		B.1.1 vs. XBB.1.5	-1.301	-2,432 to -0,1689	Yes	*
B.1.617.2 vs. BA.1	4.1	0,1138 to 8,086	Yes	*		B.1.617.2 vs. BA.1	0.3675	-0,7913 to 1,526	No	ns		B.1.617.2 vs. BA.1	4.744	2,071 to 7,416	Yes	****		B.1.617.2 vs. BA.1	1.324	0,1922 to 2,456	Yes	**
B.1.617.2 vs. BA.2	3.6	-0,3860 to 7,586	No	ns		B.1.617.2 vs. BA.2	0.4413	-0,7176 to 1,600	No	ns		B.1.617.2 vs. BA.2	5.952	3,279 to 8,624	Yes	****		B.1.617.2 vs. BA.2	1.556	0,4244 to 2,688	Yes	**
B.1.617.2 vs. BA.2.12.1	3.6	-1,282 to 8,482	No	ns		B.1.617.2 vs. BA.2.12.1	0.3593	-0,7995 to 1,518	No	ns		B.1.617.2 vs. BA.2.12.1	4.355	1,682 to 7,027	Yes	****		B.1.617.2 vs. BA.2.12.1	1.68	0,5487 to 2,812	Yes	***
B.1.617.2 vs. BA.4	3.337	-0,6487 to 7,323	No	ns		B.1.617.2 vs. BA.4	0.2131	-0,9457 to 1,372	No	ns		B.1.617.2 vs. BA.4	5.357	2,685 to 8,029	Yes	****		B.1.617.2 vs. BA.4	1.671	0,5392 to 2,803	Yes	***
B.1.617.2 vs. BA.5	2.357	-1,629 to 6,342	No	ns		B.1.617.2 vs. BA.5	0.08333	-1,076 to 1,242	No	ns		B.1.617.2 vs. BA.5	4.866	2,193 to 7,538	Yes	****		B.1.617.2 vs. BA.5	2.012	0,8807 to 3,144	Yes	****
B.1.617.2 vs. BF.31	-1.201	-6,083 to 3,681	No	ns		B.1.617.2 vs. BF.31	0.5123	-0,5455 to 1,570	No	ns		B.1.617.2 vs. BF.31	5.66	2,988 to 8,333	Yes	****		B.1.617.2 vs. BF.31	2.463	1,332 to 3,595	Yes	****
B.1.617.2 vs. BQ.1	-1.957	-5,943 to 2,029	No	ns		B.1.617.2 vs. BQ.1.1	-0.04918	-1,208 to 1,110	No	ns		B.1.617.2 vs. BQ.1.1	2.746	0,07360 to 5,419	Yes	*		B.1.617.2 vs. BQ.1.1	1.236	0,1047 to 2,368	Yes	*
B.1.617.2 vs. XBB.1	4.92	0,9339 to 8,906	Yes	**		B.1.617.2 vs. XBB.1.5	1.36	0,3024 to 2,418	Yes	**		B.1.617.2 vs. XBB.1.5	4.201	1,529 to 6,874	Yes	****		B.1.617.2 vs. XBB.1.5	1.347	0,2154 to 2,479	Yes	**
BA.1 vs. BA.2	-0.4997	-4,486 to 3,486	No	ns		BA.1 vs. BA.2	0.07377	-1,085 to 1,233	No	ns		BA.1 vs. BA.2	1.208	-1,464 to 3,881	No	ns		BA.1 vs. BA.2	0.2323	-0,8994 to 1,364	No	ns
BA.1 vs. BA.2.12.1	-0.4996	-5,381 to 4,382	No	ns		BA.1 vs. BA.2.12.1	-0.008195	-1,167 to 1,151	No	ns		BA.1 vs. BA.2.12.1	-0.3886	-3,061 to 2,284	No	ns		BA.1 vs. BA.2.12.1	0.3566	-0,7751 to 1,488	No	ns
BA.1 vs. BA.4	-0.7624	-4,748 to 3,224	No	ns		BA.1 vs. BA.4	-0.1544	-1,313 to 1,004	No	ns		BA.1 vs. BA.4	0.6134	-2,059 to 3,286	No	ns		BA.1 vs. BA.4	0.347	-0,7847 to 1,479	No	ns
BA.1 vs. BA.5	-1.743	-5,729 to 2,243	No	ns		BA.1 vs. BA.5	-0.2842	-1,443 to 0,8747	No	ns		BA.1 vs. BA.5	0.1223	-2,550 to 2,795	No	ns		BA.1 vs. BA.5	0.6886	-0,4431 to 1,820	No	ns
BA.1 vs. BF.31	-5.301	-10,18 to -0,4189	Yes	*		BA.1 vs. BF.31	0.1448	-0,9131 to 1,203	No	ns		BA.1 vs. BF.31	0.9167	-1,756 to 3,589	No	ns		BA.1 vs. BF.31	1.139	0,007726 to 2,271	Yes	*
BA.1 vs. BQ.1	-6.057	-10,04 to -2,071	Yes	***		BA.1 vs. BQ.1.1	-0.4167	-1,576 to 0,7422	No	ns		BA.1 vs. BQ.1.1	-1.997	-4,670 to 0,6750	No	ns		BA.1 vs. BQ.1.1	-0.08743	-1,219 to 1,044	No	ns
BA.1 vs. XBB.1	0.8201	-3,166 to 4,806	No	ns		BA.1 vs. XBB.1.5	0.9928	-0,06510 to 2,051	No	ns		BA.1 vs. XBB.1.5	-0.5425	-3,215 to 2,130	No	ns		BA.1 vs. XBB.1.5	0.02323	-1,108 to 1,155	No	ns
BA.2 vs. BA.2.12.1	0.0001373	-4,882 to 4,882	No	ns		BA.2 vs. BA.2.12.1	-0.08197	-1,241 to 1,077	No	ns		BA.2 vs. BA.2.12.1	-1.597	-4,269 to 1,076	No	ns		BA.2 vs. BA.2.12.1	0.1243	-1,007 to 1,256	No	ns
BA.2 vs. BA.4	-0.2627	-4,249 to 3,723	No	ns		BA.2 vs. BA.4	-0.2281	-1,387 to 0,9307	No	ns		BA.2 vs. BA.4	-0.5946	-3,267 to 2,078	No	ns		BA.2 vs. BA.4	0.1148	-1,017 to 1,246	No	ns
BA.2 vs. BA.5	-1.243	-5,229 to 2,743	No	ns		BA.2 vs. BA.5	-0.3579	-1,517 to 0,8009	No	ns		BA.2 vs. BA.5	-1.086	-3,758 to 1,587	No	ns		BA.2 vs. BA.5	0.4563	-0,6754 to 1,588	No	ns
BA.2 vs. BF.31	-4.801	-9,683 to 0,08083	No	ns		BA.2 vs. BF.31	0.07105	-0,9868 to 1,129	No	ns		BA.2 vs. BF.31	-0.2913	-2,964 to 2,381	No	ns		BA.2 vs. BF.31	0.9072	-0,2245 to 2,039	No	ns
BA.2 vs. BQ.1	-5.557	-9,543 to -1,571	Yes	***		BA.2 vs. BQ.1.1	-0.4905	-1,649 to 0,6684	No	ns		BA.2 vs. BQ.1.1	-3.206	-5,878 to -0,5331	Yes	**		BA.2 vs. BQ.1.1	-0.3197	-1,451 to 0,8120	No	ns
BA.2 vs. XBB.1	1.32	-2,666 to 5,306	No	ns		BA.2 vs. XBB.1.5	0.919	-0,1389 to 1,977	No	ns		BA.2 vs. XBB.1.5	-1.751	-4,423 to 0,9219	No	ns		BA.2 vs. XBB.1.5	-0.209	-1,341 to 0,9227	No	ns
BA.2.12.1 vs. BA.4	-0.2628	-5,145 to 4,619	No	ns		BA.2.12.1 vs. BA.4	-0.1462	-1,305 to 1,013	No	ns		BA.2.12.1 vs. BA.4	1.002	-1,670 to 3,675	No	ns		BA.2.12.1 vs. BA.4	-0.009563	-1,141 to 1,122	No	ns
BA.2.12.1 vs. BA.5	-1.244	-6,125 to 3,638	No	ns		BA.2.12.1 vs. BA.5	-0.276	-1,435 to 0,8829	No	ns		BA.2.12.1 vs. BA.5	0.511	-2,162 to 3,183	No	ns		BA.2.12.1 vs. BA.5	0.332	-0,7997 to 1,464	No	ns
BA.2.12.1 vs. BF.31	-4.801	-10,44 to 0,8359	No	ns		BA.2.12.1 vs. BF.31	0.153	-0,9049 to 1,211	No	ns		BA.2.12.1 vs. BF.31	1.305	-1,367 to 3,978	No	ns		BA.2.12.1 vs. BF.31	0.7828	-0,3489 to 1,915	No	ns
BA.2.12.1 vs. BQ.1	-5.557	-10,44 to -0,6752	Yes	*		BA.2.12.1 vs. BQ.1.1	-0.4085	-1,567 to 0,7504	No	ns		BA.2.12.1 vs. BQ.1.1	-1.609	-4,281 to 1,064	No	ns		BA.2.12.1 vs. BQ.1.1	-0.444	-1,576 to 0,6877	No	ns
BA.2.12.1 vs. XBB.1	1.32	-3,562 to 6,201	No	ns		BA.2.12.1 vs. XBB.1.5	1.001	-0,05691 to 2,059	No	ns		BA.2.12.1 vs. XBB.1.5	-0.1539	-2,826 to 2,519	No	ns		BA.2.12.1 vs. XBB.1.5	-0.3334	-1,465 to 0,7983	No	ns
BA.4 vs. BA.5	-0.9807	-4,967 to 3,005	No	ns		BA.4 vs. BA.5	-0.1298	-1,289 to 1,029	No	ns		BA.4 vs. BA.5	-0.4911	-3,164 to 2,181	No	ns		BA.4 vs. BA.5	0.3415	-0,7901 to 1,473	No	ns
BA.4 vs. BF.31	-4.538	-9,420 to 0,3435	No	ns		BA.4 vs. BF.31	0.2992	-0,7587 to 1,357	No	ns		BA.4 vs. BF.31	0.3033	-2,369 to 2,976	No	ns		BA.4 vs. BF.31	0.7924	-0,3393 to 1,924	No	ns
BA.4 vs. BQ.1	-5.294	-9,280 to -1,308	Yes	**		BA.4 vs. BQ.1.1	-0.2623	-1,421 to 0,8965	No	ns		BA.4 vs. BQ.1.1	-2.611	-5,283 to 0,06152	No	ns		BA.4 vs. BQ.1.1	-0.4344	-1,566 to 0,6972	No	ns
BA.4 vs. XBB.1	1.583	-2,403 to 5,568	No	ns		BA.4 vs. XBB.1.5	1.147	0,08927 to 2,205	Yes	*		BA.4 vs. XBB.1.5	-1.156	-3,828 to 1,517	No	ns		BA.4 vs. XBB.1.5	-0.3238	-1,455 to 0,8079	No	ns
BA.5 vs. BF.31	-3.558	-8,439 to 1,324	No	ns		BA.5 vs. BF.31	0.429	-0,6289 to 1,487	No	ns		BA.5 vs. BF.31	0.7944	-1,878 to 3,467	No	ns		BA.5 vs. BF.31	0.4508	-0,6808 to 1,583	No	ns
BA.5 vs. BQ.1	-4.313	-8,299 to -0,3275	Yes	*		BA.5 vs. BQ.1.1	-0.1325	-1,291 to 1,026	No	ns		BA.5 vs. BQ.1.1	-2.12	-4,792 to 0,5526	No	ns		BA.5 vs. BQ.1.1	-0.776	-1,908 to 0,3557	No	ns
BA.5 vs. XBB.1	2.563	-1,423 to 6,549	No	ns		BA.5 vs. XBB.1.5	1.277	0,2191 to 2,335	Yes	**		BA.5 vs. XBB.1.5	-0.6649	-3,337 to 2,008	No	ns		BA.5 vs. XBB.1.5	-0.6653	-1,797 to 0,4663	No	ns
BF.31 vs. BQ.1	-0.7559	-5,638 to 4,126	No	ns		BF.31 vs. BQ.1.1	-0.5615	-1,619 to 0,4964	No	ns		BF.31 vs. BQ.1.1	-2.914	-5,587 to -0,2417	Yes	*		BF.31 vs. BQ.1.1	-1.227	-2,359 to -0,09516	Yes	*
BF.31 vs. XBB.1	6.121	1,239 to 11,00	Yes	**		BF.31 vs. XBB.1.5	0.848	-0,09824 to 1,794	No	ns		BF.31 vs. XBB.1.5	-1.459	-4,132 to 1,213	No	ns		BF.31 vs. XBB.1.5	-1.116	-2,248 to 0,01550	No	ns
BQ.1 vs. XBB.1	6.877	2,891 to 10,86	Yes	****		BQ.1.1 vs. XBB.1.5	1.409	0,3516 to 2,467	Yes	**		BQ.1.1 vs. XBB.1.5	1.455	-1,217 to 4,127	No	ns		BQ.1.1 vs. XBB.1.5	0.1107	-1,021 to 1,242	No	ns
Row 7: 72 hpi						Row 7: 72 hpi						Row 7: 72 hpi						Row 7: 72 hpi
B.1.1 vs. B.1.617.2	2.563	-1,422 to 6,549	No	ns		B.1.1 vs. B.1.617.2	-0.1202	-1,279 to 1,039	No	ns		B.1.1 vs. B.1.617.2	-5.515	-8,187 to -2,842	Yes	****		B.1.1 vs. B.1.617.2	-3.5	-4,632 to -2,369	Yes	****
B.1.1 vs. BA.1	4.708	0,7225 to 8,694	Yes	**		B.1.1 vs. BA.1	0.1066	-1,052 to 1,265	No	ns		B.1.1 vs. BA.1	1.158	-1,514 to 3,830	No	ns		B.1.1 vs. BA.1	-1.976	-3,107 to -0,8438	Yes	****
B.1.1 vs. BA.2	5.567	1,581 to 9,553	Yes	***		B.1.1 vs. BA.2	0.4426	-0,7162 to 1,601	No	ns		B.1.1 vs. BA.2	2.141	-0,5318 to 4,813	No	ns		B.1.1 vs. BA.2	-1.738	-2,869 to -0,6061	Yes	***
B.1.1 vs. BA.2.12.1	3.715	-0,2712 to 7,701	No	ns		B.1.1 vs. BA.2.12.1	0.2514	-0,9075 to 1,410	No	ns		B.1.1 vs. BA.2.12.1	1.969	-0,7032 to 4,642	No	ns		B.1.1 vs. BA.2.12.1	-1.854	-2,986 to -0,7222	Yes	****
B.1.1 vs. BA.4	6.156	2,170 to 10,14	Yes	***		B.1.1 vs. BA.4	0.1776	-0,9812 to 1,336	No	ns		B.1.1 vs. BA.4	2.602	-0,07008 to 5,275	No	ns		B.1.1 vs. BA.4	-1.769	-2,901 to -0,6375	Yes	***
B.1.1 vs. BA.5	4.709	0,7228 to 8,695	Yes	**		B.1.1 vs. BA.5	0.3211	-0,8378 to 1,480	No	ns		B.1.1 vs. BA.5	2.435	-0,2370 to 5,108	No	ns		B.1.1 vs. BA.5	-1.471	-2,603 to -0,3397	Yes	**
B.1.1 vs. BF.31	5.43	0,5479 to 10,31	Yes	*		B.1.1 vs. BF.31	0.2983	-0,7596 to 1,356	No	ns		B.1.1 vs. BF.31	2.553	-0,1193 to 5,226	No	ns		B.1.1 vs. BF.31	-0.8921	-2,024 to 0,2396	No	ns
B.1.1 vs. BQ.1	1.874	-2,112 to 5,860	No	ns		B.1.1 vs. BQ.1.1	0.3803	-0,6776 to 1,438	No	ns		B.1.1 vs. BQ.1.1	-2.539	-5,211 to 0,1338	No	ns		B.1.1 vs. BQ.1.1	-2.551	-3,682 to -1,419	Yes	****
B.1.1 vs. XBB.1	8.045	4,059 to 12,03	Yes	****		B.1.1 vs. XBB.1.5	1.15	0,09200 to 2,208	Yes	*		B.1.1 vs. XBB.1.5	1.052	-1,621 to 3,724	No	ns		B.1.1 vs. XBB.1.5	-1.842	-2,973 to -0,7100	Yes	****
B.1.617.2 vs. BA.1	2.145	-1,841 to 6,131	No	ns		B.1.617.2 vs. BA.1	0.2268	-0,9321 to 1,386	No	ns		B.1.617.2 vs. BA.1	6.673	4,000 to 9,345	Yes	****		B.1.617.2 vs. BA.1	1.525	0,3930 to 2,656	Yes	**
B.1.617.2 vs. BA.2	3.004	-0,9824 to 6,990	No	ns		B.1.617.2 vs. BA.2	0.5629	-0,5960 to 1,722	No	ns		B.1.617.2 vs. BA.2	7.656	4,983 to 10,33	Yes	****		B.1.617.2 vs. BA.2	1.762	0,6307 to 2,894	Yes	***
B.1.617.2 vs. BA.2.12.1	1.151	-2,835 to 5,137	No	ns		B.1.617.2 vs. BA.2.12.1	0.3716	-0,7872 to 1,530	No	ns		B.1.617.2 vs. BA.2.12.1	7.484	4,812 to 10,16	Yes	****		B.1.617.2 vs. BA.2.12.1	1.646	0,5146 to 2,778	Yes	***
B.1.617.2 vs. BA.4	3.593	-0,3932 to 7,579	No	ns		B.1.617.2 vs. BA.4	0.2978	-0,8610 to 1,457	No	ns		B.1.617.2 vs. BA.4	8.117	5,445 to 10,79	Yes	****		B.1.617.2 vs. BA.4	1.731	0,5993 to 2,863	Yes	***
B.1.617.2 vs. BA.5	2.145	-1,841 to 6,131	No	ns		B.1.617.2 vs. BA.5	0.4413	-0,7176 to 1,600	No	ns		B.1.617.2 vs. BA.5	7.95	5,278 to 10,62	Yes	****		B.1.617.2 vs. BA.5	2.029	0,8971 to 3,160	Yes	****
B.1.617.2 vs. BF.31	2.866	-2,016 to 7,748	No	ns		B.1.617.2 vs. BF.31	0.4185	-0,6394 to 1,476	No	ns		B.1.617.2 vs. BF.31	8.068	5,396 to 10,74	Yes	****		B.1.617.2 vs. BF.31	2.608	1,476 to 3,740	Yes	****
B.1.617.2 vs. BQ.1	-0.6893	-4,675 to 3,297	No	ns		B.1.617.2 vs. BQ.1.1	0.5005	-0,5574 to 1,558	No	ns		B.1.617.2 vs. BQ.1.1	2.976	0,3038 to 5,649	Yes	*		B.1.617.2 vs. BQ.1.1	0.9495	-0,1822 to 2,081	No	ns
B.1.617.2 vs. XBB.1	5.481	1,495 to 9,467	Yes	**		B.1.617.2 vs. XBB.1.5	1.27	0,2122 to 2,328	Yes	**		B.1.617.2 vs. XBB.1.5	6.567	3,894 to 9,239	Yes	****		B.1.617.2 vs. XBB.1.5	1.659	0,5269 to 2,790	Yes	***
BA.1 vs. BA.2	0.8586	-3,127 to 4,845	No	ns		BA.1 vs. BA.2	0.3361	-0,8228 to 1,495	No	ns		BA.1 vs. BA.2	0.9826	-1,690 to 3,655	No	ns		BA.1 vs. BA.2	0.2377	-0,8940 to 1,369	No	ns
BA.1 vs. BA.2.12.1	-0.9936	-4,980 to 2,992	No	ns		BA.1 vs. BA.2.12.1	0.1448	-1,014 to 1,304	No	ns		BA.1 vs. BA.2.12.1	0.8113	-1,861 to 3,484	No	ns		BA.1 vs. BA.2.12.1	0.1216	-1,010 to 1,253	No	ns
BA.1 vs. BA.4	1.448	-2,538 to 5,434	No	ns		BA.1 vs. BA.4	0.07104	-1,088 to 1,230	No	ns		BA.1 vs. BA.4	1.444	-1,228 to 4,117	No	ns		BA.1 vs. BA.4	0.2063	-0,9254 to 1,338	No	ns
BA.1 vs. BA.5	0.0003395	-3,986 to 3,986	No	ns		BA.1 vs. BA.5	0.2145	-0,9443 to 1,373	No	ns		BA.1 vs. BA.5	1.277	-1,395 to 3,950	No	ns		BA.1 vs. BA.5	0.5041	-0,6276 to 1,636	No	ns
BA.1 vs. BF.31	0.7213	-4,160 to 5,603	No	ns		BA.1 vs. BF.31	0.1917	-0,8662 to 1,250	No	ns		BA.1 vs. BF.31	1.395	-1,277 to 4,068	No	ns		BA.1 vs. BF.31	1.083	-0,04829 to 2,215	No	ns
BA.1 vs. BQ.1	-2.834	-6,820 to 1,152	No	ns		BA.1 vs. BQ.1.1	0.2737	-0,7842 to 1,332	No	ns		BA.1 vs. BQ.1.1	-3.697	-6,369 to -1,024	Yes	***		BA.1 vs. BQ.1.1	-0.5752	-1,707 to 0,5565	No	ns
BA.1 vs. XBB.1	3.336	-0,6495 to 7,322	No	ns		BA.1 vs. XBB.1.5	1.043	-0,01456 to 2,101	No	ns		BA.1 vs. XBB.1.5	-0.1063	-2,779 to 2,566	No	ns		BA.1 vs. XBB.1.5	0.1339	-0,9978 to 1,266	No	ns
BA.2 vs. BA.2.12.1	-1.852	-5,838 to 2,134	No	ns		BA.2 vs. BA.2.12.1	-0.1913	-1,350 to 0,9676	No	ns		BA.2 vs. BA.2.12.1	-0.1714	-2,844 to 2,501	No	ns		BA.2 vs. BA.2.12.1	-0.1161	-1,248 to 1,016	No	ns
BA.2 vs. BA.4	0.5891	-3,397 to 4,575	No	ns		BA.2 vs. BA.4	-0.265	-1,424 to 0,8938	No	ns		BA.2 vs. BA.4	0.4618	-2,211 to 3,134	No	ns		BA.2 vs. BA.4	-0.03143	-1,163 to 1,100	No	ns
BA.2 vs. BA.5	-0.8583	-4,844 to 3,128	No	ns		BA.2 vs. BA.5	-0.1216	-1,280 to 1,037	No	ns		BA.2 vs. BA.5	0.2948	-2,378 to 2,967	No	ns		BA.2 vs. BA.5	0.2664	-0,8653 to 1,398	No	ns
BA.2 vs. BF.31	-0.1373	-5,019 to 4,744	No	ns		BA.2 vs. BF.31	-0.1444	-1,202 to 0,9135	No	ns		BA.2 vs. BF.31	0.4125	-2,260 to 3,085	No	ns		BA.2 vs. BF.31	0.8457	-0,2860 to 1,977	No	ns
BA.2 vs. BQ.1	-3.693	-7,679 to 0,2931	No	ns		BA.2 vs. BQ.1.1	-0.06239	-1,120 to 0,9955	No	ns		BA.2 vs. BQ.1.1	-4.679	-7,352 to -2,007	Yes	****		BA.2 vs. BQ.1.1	-0.8129	-1,945 to 0,3188	No	ns
BA.2 vs. XBB.1	2.478	-1,508 to 6,464	No	ns		BA.2 vs. XBB.1.5	0.7072	-0,3506 to 1,765	No	ns		BA.2 vs. XBB.1.5	-1.089	-3,761 to 1,584	No	ns		BA.2 vs. XBB.1.5	-0.1038	-1,236 to 1,028	No	ns
BA.2.12.1 vs. BA.4	2.441	-1,545 to 6,427	No	ns		BA.2.12.1 vs. BA.4	-0.07378	-1,233 to 1,085	No	ns		BA.2.12.1 vs. BA.4	0.6331	-2,039 to 3,306	No	ns		BA.2.12.1 vs. BA.4	0.0847	-1,047 to 1,216	No	ns
BA.2.12.1 vs. BA.5	0.994	-2,992 to 4,980	No	ns		BA.2.12.1 vs. BA.5	0.06967	-1,089 to 1,229	No	ns		BA.2.12.1 vs. BA.5	0.4662	-2,206 to 3,139	No	ns		BA.2.12.1 vs. BA.5	0.3825	-0,7491 to 1,514	No	ns
BA.2.12.1 vs. BF.31	1.715	-3,167 to 6,597	No	ns		BA.2.12.1 vs. BF.31	0.0469	-1,011 to 1,105	No	ns		BA.2.12.1 vs. BF.31	0.5839	-2,089 to 3,256	No	ns		BA.2.12.1 vs. BF.31	0.9618	-0,1699 to 2,093	No	ns
BA.2.12.1 vs. BQ.1	-1.841	-5,827 to 2,145	No	ns		BA.2.12.1 vs. BQ.1.1	0.1289	-0,9290 to 1,187	No	ns		BA.2.12.1 vs. BQ.1.1	-4.508	-7,180 to -1,835	Yes	****		BA.2.12.1 vs. BQ.1.1	-0.6968	-1,828 to 0,4349	No	ns
BA.2.12.1 vs. XBB.1	4.33	0,3442 to 8,316	Yes	*		BA.2.12.1 vs. XBB.1.5	0.8985	-0,1594 to 1,956	No	ns		BA.2.12.1 vs. XBB.1.5	-0.9175	-3,590 to 1,755	No	ns		BA.2.12.1 vs. XBB.1.5	0.01229	-1,119 to 1,144	No	ns
BA.4 vs. BA.5	-1.447	-5,433 to 2,539	No	ns		BA.4 vs. BA.5	0.1435	-1,015 to 1,302	No	ns		BA.4 vs. BA.5	-0.1669	-2,839 to 2,506	No	ns		BA.4 vs. BA.5	0.2978	-0,8338 to 1,430	No	ns
BA.4 vs. BF.31	-0.7265	-5,608 to 4,155	No	ns		BA.4 vs. BF.31	0.1207	-0,9372 to 1,179	No	ns		BA.4 vs. BF.31	-0.04924	-2,722 to 2,623	No	ns		BA.4 vs. BF.31	0.8771	-0,2546 to 2,009	No	ns
BA.4 vs. BQ.1	-4.282	-8,268 to -0,2961	Yes	*		BA.4 vs. BQ.1.1	0.2027	-0,8552 to 1,261	No	ns		BA.4 vs. BQ.1.1	-5.141	-7,814 to -2,469	Yes	****		BA.4 vs. BQ.1.1	-0.7815	-1,913 to 0,3502	No	ns
BA.4 vs. XBB.1	1.889	-2,097 to 5,875	No	ns		BA.4 vs. XBB.1.5	0.9723	-0,08560 to 2,030	No	ns		BA.4 vs. XBB.1.5	-1.551	-4,223 to 1,122	No	ns		BA.4 vs. XBB.1.5	-0.07241	-1,204 to 1,059	No	ns
BA.5 vs. BF.31	0.721	-4,161 to 5,603	No	ns		BA.5 vs. BF.31	-0.02277	-1,081 to 1,035	No	ns		BA.5 vs. BF.31	0.1177	-2,555 to 2,790	No	ns		BA.5 vs. BF.31	0.5793	-0,5524 to 1,711	No	ns
BA.5 vs. BQ.1	-2.835	-6,821 to 1,151	No	ns		BA.5 vs. BQ.1.1	0.0592	-0,9987 to 1,117	No	ns		BA.5 vs. BQ.1.1	-4.974	-7,647 to -2,302	Yes	****		BA.5 vs. BQ.1.1	-1.079	-2,211 to 0,05239	No	ns
BA.5 vs. XBB.1	3.336	-0,6498 to 7,322	No	ns		BA.5 vs. XBB.1.5	0.8288	-0,2291 to 1,887	No	ns		BA.5 vs. XBB.1.5	-1.384	-4,056 to 1,289	No	ns		BA.5 vs. XBB.1.5	-0.3702	-1,502 to 0,7614	No	ns
BF.31 vs. BQ.1	-3.556	-8,437 to 1,326	No	ns		BF.31 vs. BQ.1.1	0.08197	-0,8642 to 1,028	No	ns		BF.31 vs. BQ.1.1	-5.092	-7,764 to -2,419	Yes	****		BF.31 vs. BQ.1.1	-1.659	-2,790 to -0,5269	Yes	***
BF.31 vs. XBB.1	2.615	-2,267 to 7,497	No	ns		BF.31 vs. XBB.1.5	0.8516	-0,09460 to 1,798	No	ns		BF.31 vs. XBB.1.5	-1.501	-4,174 to 1,171	No	ns		BF.31 vs. XBB.1.5	-0.9495	-2,081 to 0,1822	No	ns
BQ.1 vs. XBB.1	6.171	2,185 to 10,16	Yes	***		BQ.1.1 vs. XBB.1.5	0.7696	-0,1766 to 1,716	No	ns		BQ.1.1 vs. XBB.1.5	3.59	0,9180 to 6,263	Yes	**		BQ.1.1 vs. XBB.1.5	0.7091	-0,4226 to 1,841	No	ns

## Sheet: FIGURE 4
Figure 4A - Neutralization assay - FWI			Figure 4B - Neutralization assay - PPP			Figure 4C - Neutralization assay - CCP			Figure 4D- Neutralization assay - FWI+PPP+CCP						Figure 4E-H- Neutralization assay - Infectivity + Nab
Column B	Delta		Column B	Delta		Column B	Delta		Tukey's multiple comparisons test	Mean Diff,	95% CI of diff,	Significant?	Summary		Tukey's multiple comparisons test	Mean Diff,	95% CI of diff,	Significant?	Summary
vs.	vs,		vs.	vs,		vs.	vs,
Column A	Wuhan -like		Column A	Wuhan -like		Column A	Wuhan -like		B.1.1 - FWI vs. B.1.1 - PPP	3632	2448 to 4816	Yes	****		Row 1
									B.1.1 - FWI vs. B.1.1 - CCP	2743	1559 to 3927	Yes	****		Wuhan-like CS vs. Wuhan-like RCT-1:3840	2403	-3,561e+011 to 3,561e+011	No	ns
Wilcoxon matched-pairs signed rank test			Wilcoxon matched-pairs signed rank test			Wilcoxon matched-pairs signed rank test			B.1.1 - FWI vs. B.1.617.2 - FWI	2475	1291 to 3658	Yes	****		Wuhan-like CS vs. Wuhan-like RCT-1:1920	2403	-3,561e+011 to 3,561e+011	No	ns
P value	0.0012		P value	0.0006		P value	< 0,0001		B.1.1 - FWI vs. B.1.617.2 - PPP	4175	2976 to 5374	Yes	****		Wuhan-like RCT-1:3840 vs. Wuhan-like RCT-1:1920	0	-3,561e+011 to 3,561e+011	No	ns
Exact or approximate P value?	Exact		Exact or approximate P value?	Exact		Exact or approximate P value?	Exact		B.1.1 - FWI vs. B.1.617.2 - CCP	3714	2530 to 4898	Yes	****
P value summary	**		P value summary	***		P value summary	****		B.1.1 - FWI vs. BA.1 - FWI	4997	3798 to 6197	Yes	****		Row 2
Significantly different? (P < 0.05)	Yes		Significantly different? (P < 0.05)	Yes		Significantly different? (P < 0.05)	Yes		B.1.1 - FWI vs. BA.1 - PPP	4859	3660 to 6058	Yes	****		Wuhan-like CS vs. Wuhan-like RCT-1:3840	1915000	-3,561e+011 to 3,561e+011	No	ns
One- or two-tailed P value?	Two-tailed		One- or two-tailed P value?	Two-tailed		One- or two-tailed P value?	Two-tailed		B.1.1 - FWI vs. BA.1 - CCP	4898	3699 to 6097	Yes	****		Wuhan-like CS vs. Wuhan-like RCT-1:1920	1920000	-3,561e+011 to 3,561e+011	No	ns
Sum of positive, negative ranks	23,00 , -187,0		Sum of positive, negative ranks	16,00 , -174,0		Sum of positive, negative ranks	0,0 , -210,0		B.1.1 - FWI vs. BA.2.3 - FWI	4912	3728 to 6095	Yes	****		Wuhan-like RCT-1:3840 vs. Wuhan-like RCT-1:1920	5120	-3,561e+011 to 3,561e+011	No	ns
Sum of signed ranks (W)	-164		Sum of signed ranks (W)	-158		Sum of signed ranks (W)	-210		B.1.1 - FWI vs. BA.2.3 - PPP	4883	3700 to 6067	Yes	****
Number of pairs	20		Number of pairs	19		Number of pairs	20		B.1.1 - FWI vs. BA.2.3 - CCP	4553	3370 to 5737	Yes	****		Row 3
									B.1.1 - FWI vs. BA.2.12.1 - FWI	4967	3783 to 6151	Yes	****		Wuhan-like CS vs. Wuhan-like RCT-1:3840	570900000000	2,148e+011 to 9,270e+011	Yes	**
Median of differences			Median of differences			Median of differences			B.1.1 - FWI vs. BA.2.12.1 - PPP	4842	3607 to 6077	Yes	****		Wuhan-like CS vs. Wuhan-like RCT-1:1920	570900000000	1,727e+011 to 9,690e+011	Yes	**
Median	-2536		Median	-585.1		Median	-323.2		B.1.1 - FWI vs. BA.2.12.1 - CCP	4546	3362 to 5729	Yes	****		Wuhan-like RCT-1:3840 vs. Wuhan-like RCT-1:1920	3685000	-3,981e+011 to 3,981e+011	No	ns
Column C	BA,1		Column C	BA,1		Column C	BA,1		B.1.1 - FWI vs. BA.4 - FWI	4899	3715 to 6083	Yes	****
vs.	vs,		vs.	vs,		vs.	vs,		B.1.1 - FWI vs. BA.4 - PPP	4904	3669 to 6139	Yes	****		Tukey's multiple comparisons test	Mean Diff,	95% CI of diff,	Significant?	Summary
Column B	Delta		Column B	Delta		Column B	Delta		B.1.1 - FWI vs. BA.4 - CCP	4616	3432 to 5799	Yes	****
									B.1.1 - FWI vs. BA.5 - FWI	4919	3720 to 6118	Yes	****		Row 1
Wilcoxon matched-pairs signed rank test			Wilcoxon matched-pairs signed rank test			Wilcoxon matched-pairs signed rank test			B.1.1 - FWI vs. BA.5 - PPP	4866	3650 to 6082	Yes	****		BA.1 CS vs. BA.1 RCT-1:3840	-435.8	-110947 to 110075	No	ns
P value	< 0,0001		P value	< 0,0001		P value	< 0,0001		B.1.1 - FWI vs. BA.5 - CCP	4640	3456 to 5823	Yes	****		BA.1 CS vs. BA.1 RCT-1:1920	138.7	-123416 to 123694	No	ns
Exact or approximate P value?	Exact		Exact or approximate P value?	Exact		Exact or approximate P value?	Exact		B.1.1 - FWI vs. BF.31 - FWI	5036	3758 to 6315	Yes	****		BA.1 RCT-1:3840 vs. BA.1 RCT-1:1920	574.5	-122980 to 124129	No	ns
P value summary	****		P value summary	****		P value summary	****		B.1.1 - FWI vs. BF.31 - PPP	4942	3707 to 6176	Yes	****
Significantly different? (P < 0.05)	Yes		Significantly different? (P < 0.05)	Yes		Significantly different? (P < 0.05)	Yes		B.1.1 - FWI vs. BF.31 - CCP	4760	3544 to 5976	Yes	****		Row 2
One- or two-tailed P value?	Two-tailed		One- or two-tailed P value?	Two-tailed		One- or two-tailed P value?	Two-tailed		B.1.1 - FWI vs. BQ.1.1 - FWI	5071	3328 to 6813	Yes	****		BA.1 CS vs. BA.1 RCT-1:3840	29558	-80953 to 140069	No	ns
Sum of positive, negative ranks	0,0 , -190,0		Sum of positive, negative ranks	0,0 , -171,0		Sum of positive, negative ranks	0,0 , -190,0		B.1.1 - FWI vs. BQ.1.1 - PPP	5054	3488 to 6620	Yes	****		BA.1 CS vs. BA.1 RCT-1:1920	30671	-79840 to 141181	No	ns
Sum of signed ranks (W)	-190		Sum of signed ranks (W)	-171		Sum of signed ranks (W)	-190		B.1.1 - FWI vs. BQ.1.1 - CCP	5032	3665 to 6399	Yes	****		BA.1 RCT-1:3840 vs. BA.1 RCT-1:1920	1113	-109398 to 111623	No	ns
Number of pairs	19		Number of pairs	18		Number of pairs	19		B.1.1 - FWI vs. XBB.1.5 - FWI	4967	3689 to 6246	Yes	****
									B.1.1 - FWI vs. XBB.1.5 - PPP	5049	3793 to 6304	Yes	****		Row 3
Median of differences			Median of differences			Median of differences			B.1.1 - FWI vs. XBB.1.5 - CCP	4998	3815 to 6182	Yes	****		BA.1 CS vs. BA.1 RCT-1:3840	73925	-36586 to 184436	No	ns
Median	-2398		Median	-280.8		Median	-545.8		B.1.1 - PPP vs. B.1.1 - CCP	-889.1	-2073 to 294,6	No	ns		BA.1 CS vs. BA.1 RCT-1:1920	123386	12875 to 233897	Yes	*
Column D	BA,2,3		Column D	BA,2,3		Column D	BA,2,3		B.1.1 - PPP vs. B.1.617.2 - FWI	-1158	-2341 to 26,14	No	ns		BA.1 RCT-1:3840 vs. BA.1 RCT-1:1920	49461	-61050 to 159972	No	ns
vs.	vs,		vs.	vs,		vs.	vs,		B.1.1 - PPP vs. B.1.617.2 - PPP	542.8	-656,3 to 1742	No	ns
Column C	BA,1		Column C	BA,1		Column C	BA,1		B.1.1 - PPP vs. B.1.617.2 - CCP	81.76	-1102 to 1265	No	ns		Tukey's multiple comparisons test	Mean Diff,	95% CI of diff,	Significant?	Summary
									B.1.1 - PPP vs. BA.1 - FWI	1365	166,1 to 2564	Yes	**
Wilcoxon matched-pairs signed rank test			Wilcoxon matched-pairs signed rank test			Wilcoxon matched-pairs signed rank test			B.1.1 - PPP vs. BA.1 - PPP	1227	27,46 to 2426	Yes	*		Row 1
P value	0.0017		P value	0.8999		P value	< 0,0001		B.1.1 - PPP vs. BA.1 - CCP	1266	66,88 to 2465	Yes	*		BQ.1.1 CS vs. BQ.1.1 RCT-1:3840	300	-2,298e+008 to 2,298e+008	No	ns
Exact or approximate P value?	Exact		Exact or approximate P value?	Exact		Exact or approximate P value?	Exact		B.1.1 - PPP vs. BA.2.3 - FWI	1279	95,71 to 2463	Yes	*		BQ.1.1 CS vs. BQ.1.1 RCT-1:1920	-116.9	-2,298e+008 to 2,298e+008	No	ns
P value summary	**		P value summary	ns		P value summary	****		B.1.1 - PPP vs. BA.2.3 - PPP	1251	67,40 to 2435	Yes	*		BQ.1.1 RCT-1:3840 vs. BQ.1.1 RCT-1:1920	-417	-2,298e+008 to 2,298e+008	No	ns
Significantly different? (P < 0.05)	Yes		Significantly different? (P < 0.05)	No		Significantly different? (P < 0.05)	Yes		B.1.1 - PPP vs. BA.2.3 - CCP	921.3	-262,4 to 2105	No	ns
One- or two-tailed P value?	Two-tailed		One- or two-tailed P value?	Two-tailed		One- or two-tailed P value?	Two-tailed		B.1.1 - PPP vs. BA.2.12.1 - FWI	1335	151,0 to 2518	Yes	**		Row 2
Sum of positive, negative ranks	169,0 , -21,00		Sum of positive, negative ranks	65,00 , -71,00		Sum of positive, negative ranks	188,0 , -2,000		B.1.1 - PPP vs. BA.2.12.1 - PPP	1210	-25,22 to 2444	No	ns		BQ.1.1 CS vs. BQ.1.1 RCT-1:3840	-255757	-2,301e+008 to 2,296e+008	No	ns
Sum of signed ranks (W)	148		Sum of signed ranks (W)	-6		Sum of signed ranks (W)	186		B.1.1 - PPP vs. BA.2.12.1 - CCP	913.6	-270,1 to 2097	No	ns		BQ.1.1 CS vs. BQ.1.1 RCT-1:1920	30257	-2,298e+008 to 2,299e+008	No	ns
Number of pairs	19		Number of pairs	19		Number of pairs	19		B.1.1 - PPP vs. BA.4 - FWI	1267	83,20 to 2451	Yes	*		BQ.1.1 RCT-1:3840 vs. BQ.1.1 RCT-1:1920	286014	-2,295e+008 to 2,301e+008	No	ns
									B.1.1 - PPP vs. BA.4 - PPP	1272	37,22 to 2507	Yes	*
Median of differences			Median of differences			Median of differences			B.1.1 - PPP vs. BA.4 - CCP	983.4	-200,3 to 2167	No	ns		Row 3
Median	55.68		Median	0		Median	195.1		B.1.1 - PPP vs. BA.5 - FWI	1287	87,96 to 2486	Yes	*		BQ.1.1 CS vs. BQ.1.1 RCT-1:3840	-159300000	-4,163e+008 to 9,761e+007	No	ns
Column E	BA,2,12,1		Column E	BA,2,12,1		Column E	BA,2,12,1		B.1.1 - PPP vs. BA.5 - PPP	1234	17,77 to 2450	Yes	*		BQ.1.1 CS vs. BQ.1.1 RCT-1:1920	22230000	-2,347e+008 to 2,792e+008	No	ns
vs.	vs,		vs.	vs,		vs.	vs,		B.1.1 - PPP vs. BA.5 - CCP	1008	-176,1 to 2191	No	ns		BQ.1.1 RCT-1:3840 vs. BQ.1.1 RCT-1:1920	181600000	-4,825e+007 to 4,114e+008	No	ns
Column D	BA,2,3		Column D	BA,2,3		Column D	BA,2,3		B.1.1 - PPP vs. BF.31 - FWI	1404	125,5 to 2683	Yes	*		Tukey's multiple comparisons test	Mean Diff,	95% CI of diff,	Significant?	Summary
									B.1.1 - PPP vs. BF.31 - PPP	1309	74,62 to 2544	Yes	*
Wilcoxon matched-pairs signed rank test			Wilcoxon matched-pairs signed rank test			Wilcoxon matched-pairs signed rank test			B.1.1 - PPP vs. BF.31 - CCP	1128	-88,29 to 2344	No	ns		Row 1
P value	0.0032		P value	0.3894		P value	0.8563		B.1.1 - PPP vs. BQ.1.1 - FWI	1438	-303,9 to 3181	No	ns		XBB.1.5 CS vs. XBB.1.5 RCT-1:3840	20.22	-2,143e+006 to 2,143e+006	No	ns
Exact or approximate P value?	Exact		Exact or approximate P value?	Exact		Exact or approximate P value?	Exact		B.1.1 - PPP vs. BQ.1.1 - PPP	1422	-144,1 to 2988	No	ns		XBB.1.5 CS vs. XBB.1.5 RCT-1:1920	-158.7	-2,143e+006 to 2,143e+006	No	ns
P value summary	**		P value summary	ns		P value summary	ns		B.1.1 - PPP vs. BQ.1.1 - CCP	1400	33,26 to 2767	Yes	*		XBB.1.5 RCT-1:3840 vs. XBB.1.5 RCT-1:1920	-178.9	-2,143e+006 to 2,143e+006	No	ns
Significantly different? (P < 0.05)	Yes		Significantly different? (P < 0.05)	No		Significantly different? (P < 0.05)	No		B.1.1 - PPP vs. XBB.1.5 - FWI	1335	56,47 to 2614	Yes	*
One- or two-tailed P value?	Two-tailed		One- or two-tailed P value?	Two-tailed		One- or two-tailed P value?	Two-tailed		B.1.1 - PPP vs. XBB.1.5 - PPP	1417	161,3 to 2672	Yes	**		Row 2
Sum of positive, negative ranks	29,00 , -181,0		Sum of positive, negative ranks	76,00 , -44,00		Sum of positive, negative ranks	81,00 , -90,00		B.1.1 - PPP vs. XBB.1.5 - CCP	1366	182,4 to 2550	Yes	**		XBB.1.5 CS vs. XBB.1.5 RCT-1:3840	1011	-2,142e+006 to 2,144e+006	No	ns
Sum of signed ranks (W)	-152		Sum of signed ranks (W)	32		Sum of signed ranks (W)	-9		B.1.1 - CCP vs. B.1.617.2 - FWI	-268.4	-1452 to 915,2	No	ns		XBB.1.5 CS vs. XBB.1.5 RCT-1:1920	1114	-2,142e+006 to 2,144e+006	No	ns
Number of pairs	20		Number of pairs	17		Number of pairs	20		B.1.1 - CCP vs. B.1.617.2 - PPP	1432	232,8 to 2631	Yes	**		XBB.1.5 RCT-1:3840 vs. XBB.1.5 RCT-1:1920	103.6	-2,143e+006 to 2,143e+006	No	ns
									B.1.1 - CCP vs. B.1.617.2 - CCP	970.9	-212,8 to 2155	No	ns
Median of differences			Median of differences			Median of differences			B.1.1 - CCP vs. BA.1 - FWI	2254	1055 to 3453	Yes	****		Row 3
Median	-37.67		Median	5.2		Median	-2.45		B.1.1 - CCP vs. BA.1 - PPP	2116	916,6 to 3315	Yes	****		XBB.1.5 CS vs. XBB.1.5 RCT-1:3840	1778000	-364851 to 3,921e+006	No	ns
Column F	BA,4,1,1		Column F	BA,4,1,1		Column F	BA,4,1,1		B.1.1 - CCP vs. BA.1 - CCP	2155	956,0 to 3354	Yes	****		XBB.1.5 CS vs. XBB.1.5 RCT-1:1920	1762000	-380593 to 3,905e+006	No	ns
vs.	vs,		vs.	vs,		vs.	vs,		B.1.1 - CCP vs. BA.2.3 - FWI	2168	984,8 to 3352	Yes	****		XBB.1.5 RCT-1:3840 vs. XBB.1.5 RCT-1:1920	-15742	-2,159e+006 to 2,127e+006	No	ns
Column E	BA,2,12,1		Column E	BA,2,12,1		Column E	BA,2,12,1		B.1.1 - CCP vs. BA.2.3 - PPP	2140	956,5 to 3324	Yes	****
									B.1.1 - CCP vs. BA.2.3 - CCP	1810	626,7 to 2994	Yes	****
Wilcoxon matched-pairs signed rank test			Wilcoxon matched-pairs signed rank test			Wilcoxon matched-pairs signed rank test			B.1.1 - CCP vs. BA.2.12.1 - FWI	2224	1040 to 3407	Yes	****
P value	0.0005		P value	0.0031		P value	0.0208		B.1.1 - CCP vs. BA.2.12.1 - PPP	2099	863,9 to 3333	Yes	****
Exact or approximate P value?	Exact		Exact or approximate P value?	Exact		Exact or approximate P value?	Exact		B.1.1 - CCP vs. BA.2.12.1 - CCP	1803	619,0 to 2986	Yes	****
P value summary	***		P value summary	**		P value summary	*		B.1.1 - CCP vs. BA.4 - FWI	2156	972,3 to 3340	Yes	****
Significantly different? (P < 0.05)	Yes		Significantly different? (P < 0.05)	Yes		Significantly different? (P < 0.05)	Yes		B.1.1 - CCP vs. BA.4 - PPP	2161	926,3 to 3396	Yes	****
One- or two-tailed P value?	Two-tailed		One- or two-tailed P value?	Two-tailed		One- or two-tailed P value?	Two-tailed		B.1.1 - CCP vs. BA.4 - CCP	1872	688,8 to 3056	Yes	****
Sum of positive, negative ranks	175,0 , -15,00		Sum of positive, negative ranks	17,00 , -136,0		Sum of positive, negative ranks	33,00 , -138,0		B.1.1 - CCP vs. BA.5 - FWI	2176	977,1 to 3375	Yes	****
Sum of signed ranks (W)	160		Sum of signed ranks (W)	-119		Sum of signed ranks (W)	-105		B.1.1 - CCP vs. BA.5 - PPP	2123	906,9 to 3339	Yes	****
Number of pairs	20		Number of pairs	17		Number of pairs	20		B.1.1 - CCP vs. BA.5 - CCP	1897	713,0 to 3080	Yes	****
									B.1.1 - CCP vs. BF.31 - FWI	2293	1015 to 3572	Yes	****
Median of differences			Median of differences			Median of differences			B.1.1 - CCP vs. BF.31 - PPP	2199	963,7 to 3433	Yes	****
Median	53.46		Median	-49.7		Median	-29.23		B.1.1 - CCP vs. BF.31 - CCP	2017	800,8 to 3233	Yes	****
Column G	BA,5		Column G	BA,5		Column H	BF,31,1		B.1.1 - CCP vs. BQ.1.1 - FWI	2328	585,2 to 4070	Yes	***
vs.	vs,		vs.	vs,		vs.	vs,		B.1.1 - CCP vs. BQ.1.1 - PPP	2311	745,0 to 3877	Yes	****
Column F	BA,4,1,1		Column F	BA,4,1,1		Column G	BA,5		B.1.1 - CCP vs. BQ.1.1 - CCP	2289	922,4 to 3656	Yes	****
									B.1.1 - CCP vs. XBB.1.5 - FWI	2224	945,6 to 3503	Yes	****
Wilcoxon matched-pairs signed rank test			Wilcoxon matched-pairs signed rank test			Wilcoxon matched-pairs signed rank test			B.1.1 - CCP vs. XBB.1.5 - PPP	2306	1050 to 3561	Yes	****
P value	0.0062		P value	0.007		P value	0.0056		B.1.1 - CCP vs. XBB.1.5 - CCP	2255	1072 to 3439	Yes	****
Exact or approximate P value?	Exact		Exact or approximate P value?	Exact		Exact or approximate P value?	Exact		B.1.617.2 - FWI vs. B.1.617.2 - PPP	1700	501,2 to 2900	Yes	****
P value summary	**		P value summary	**		P value summary	**		B.1.617.2 - FWI vs. B.1.617.2 - CCP	1239	55,62 to 2423	Yes	*
Significantly different? (P < 0.05)	Yes		Significantly different? (P < 0.05)	Yes		Significantly different? (P < 0.05)	Yes		B.1.617.2 - FWI vs. BA.1 - FWI	2523	1324 to 3722	Yes	****
One- or two-tailed P value?	Two-tailed		One- or two-tailed P value?	Two-tailed		One- or two-tailed P value?	Two-tailed		B.1.617.2 - FWI vs. BA.1 - PPP	2384	1185 to 3583	Yes	****
Sum of positive, negative ranks	29,00 , -161,0		Sum of positive, negative ranks	93,50 , -11,50		Sum of positive, negative ranks	20,00 , -133,0		B.1.617.2 - FWI vs. BA.1 - CCP	2424	1224 to 3623	Yes	****
Sum of signed ranks (W)	-132		Sum of signed ranks (W)	82		Sum of signed ranks (W)	-113		B.1.617.2 - FWI vs. BA.2.3 - FWI	2437	1253 to 3621	Yes	****
Number of pairs	19		Number of pairs	17		Number of pairs	18		B.1.617.2 - FWI vs. BA.2.3 - PPP	2409	1225 to 3592	Yes	****
									B.1.617.2 - FWI vs. BA.2.3 - CCP	2079	895,2 to 3263	Yes	****
Median of differences			Median of differences			Median of differences			B.1.617.2 - FWI vs. BA.2.12.1 - FWI	2492	1309 to 3676	Yes	****
Median	-34.09		Median	24.15		Median	-72.21		B.1.617.2 - FWI vs. BA.2.12.1 - PPP	2367	1132 to 3602	Yes	****
Column H	BF,31,1		Column H	BF,31,1		Column I	BQ,1,1		B.1.617.2 - FWI vs. BA.2.12.1 - CCP	2071	887,5 to 3255	Yes	****
vs.	vs,		vs.	vs,		vs.	vs,		B.1.617.2 - FWI vs. BA.4 - FWI	2424	1241 to 3608	Yes	****
Column G	BA,5		Column G	BA,5		Column H	BF,31,1		B.1.617.2 - FWI vs. BA.4 - PPP	2430	1195 to 3664	Yes	****
									B.1.617.2 - FWI vs. BA.4 - CCP	2141	957,3 to 3325	Yes	****
Wilcoxon matched-pairs signed rank test			Wilcoxon matched-pairs signed rank test			Wilcoxon matched-pairs signed rank test			B.1.617.2 - FWI vs. BA.5 - FWI	2445	1246 to 3644	Yes	****
P value	0.0003		P value	0.0009		P value	0.0005		B.1.617.2 - FWI vs. BA.5 - PPP	2391	1175 to 3608	Yes	****
Exact or approximate P value?	Exact		Exact or approximate P value?	Exact		Exact or approximate P value?	Exact		B.1.617.2 - FWI vs. BA.5 - CCP	2165	981,4 to 3349	Yes	****
P value summary	***		P value summary	***		P value summary	***		B.1.617.2 - FWI vs. BF.31 - FWI	2562	1283 to 3840	Yes	****
Significantly different? (P < 0.05)	Yes		Significantly different? (P < 0.05)	Yes		Significantly different? (P < 0.05)	Yes		B.1.617.2 - FWI vs. BF.31 - PPP	2467	1232 to 3702	Yes	****
One- or two-tailed P value?	Two-tailed		One- or two-tailed P value?	Two-tailed		One- or two-tailed P value?	Two-tailed		B.1.617.2 - FWI vs. BF.31 - CCP	2285	1069 to 3501	Yes	****
Sum of positive, negative ranks	3,000 , -117,0		Sum of positive, negative ranks	6,000 , -114,0		Sum of positive, negative ranks	0,0 , -78,00		B.1.617.2 - FWI vs. BQ.1.1 - FWI	2596	853,6 to 4338	Yes	****
Sum of signed ranks (W)	-114		Sum of signed ranks (W)	-108		Sum of signed ranks (W)	-78		B.1.617.2 - FWI vs. BQ.1.1 - PPP	2579	1013 to 4145	Yes	****
Number of pairs	15		Number of pairs	17		Number of pairs	12		B.1.617.2 - FWI vs. BQ.1.1 - CCP	2558	1191 to 3924	Yes	****
									B.1.617.2 - FWI vs. XBB.1.5 - FWI	2493	1214 to 3771	Yes	****
Median of differences			Median of differences			Median of differences			B.1.617.2 - FWI vs. XBB.1.5 - PPP	2574	1319 to 3830	Yes	****
Median	-73.46		Median	-66.3		Median	-169.3		B.1.617.2 - FWI vs. XBB.1.5 - CCP	2524	1340 to 3707	Yes	****
Column J	BQ,1,1		Column I	BQ,1,1		Column J	XBB,1,5		B.1.617.2 - PPP vs. B.1.617.2 - CCP	-461.1	-1660 to 738,1	No	ns
vs.	vs,		vs.	vs,		vs.	vs,		B.1.617.2 - PPP vs. BA.1 - FWI	822.4	-392,1 to 2037	No	ns
Column H	BF,31,1		Column H	BF,31,1		Column I	BQ,1,1		B.1.617.2 - PPP vs. BA.1 - PPP	683.8	-530,7 to 1898	No	ns
									B.1.617.2 - PPP vs. BA.1 - CCP	723.2	-491,2 to 1938	No	ns
Wilcoxon matched-pairs signed rank test			Wilcoxon matched-pairs signed rank test			Wilcoxon matched-pairs signed rank test			B.1.617.2 - PPP vs. BA.2.3 - FWI	736.6	-462,6 to 1936	No	ns
P value	0.0001		P value	0.0078		P value	0.0005		B.1.617.2 - PPP vs. BA.2.3 - PPP	708.2	-490,9 to 1907	No	ns
Exact or approximate P value?	Exact		Exact or approximate P value?	Exact		Exact or approximate P value?	Exact		B.1.617.2 - PPP vs. BA.2.3 - CCP	378.5	-820,7 to 1578	No	ns
P value summary	***		P value summary	**		P value summary	***		B.1.617.2 - PPP vs. BA.2.12.1 - FWI	791.9	-407,3 to 1991	No	ns
Significantly different? (P < 0.05)	Yes		Significantly different? (P < 0.05)	Yes		Significantly different? (P < 0.05)	Yes		B.1.617.2 - PPP vs. BA.2.12.1 - PPP	666.7	-582,9 to 1916	No	ns
One- or two-tailed P value?	Two-tailed		One- or two-tailed P value?	Two-tailed		One- or two-tailed P value?	Two-tailed		B.1.617.2 - PPP vs. BA.2.12.1 - CCP	370.8	-828,4 to 1570	No	ns
Sum of positive, negative ranks	6,500 , -164,5		Sum of positive, negative ranks	0,0 , -36,00		Sum of positive, negative ranks	78,00 , 0,0		B.1.617.2 - PPP vs. BA.4 - FWI	724	-475,1 to 1923	No	ns
Sum of signed ranks (W)	-158		Sum of signed ranks (W)	-36		Sum of signed ranks (W)	78		B.1.617.2 - PPP vs. BA.4 - PPP	729.2	-520,5 to 1979	No	ns
Number of pairs	20		Number of pairs	8		Number of pairs	12		B.1.617.2 - PPP vs. BA.4 - CCP	440.6	-758,6 to 1640	No	ns
									B.1.617.2 - PPP vs. BA.5 - FWI	744.3	-470,2 to 1959	No	ns
Median of differences			Median of differences			Median of differences			B.1.617.2 - PPP vs. BA.5 - PPP	691.1	-540,1 to 1922	No	ns
Median	-6.766		Median	-143.3		Median	47.87		B.1.617.2 - PPP vs. BA.5 - CCP	464.7	-734,4 to 1664	No	ns
Column J	BQ,1,1		Column J	XBB,1,5		Column J	XBB,1,5		B.1.617.2 - PPP vs. BF.31 - FWI	861.1	-431,7 to 2154	No	ns
vs.	vs,		vs.	vs,		vs.	vs,		B.1.617.2 - PPP vs. BF.31 - PPP	766.6	-483,1 to 2016	No	ns
Column I	XBB,1,5		Column I	BQ,1,1		Column I	BQ,1,1		B.1.617.2 - PPP vs. BF.31 - CCP	585	-646,2 to 1816	No	ns
									B.1.617.2 - PPP vs. BQ.1.1 - FWI	895.6	-857,3 to 2648	No	ns
Wilcoxon matched-pairs signed rank test			Wilcoxon matched-pairs signed rank test			Wilcoxon matched-pairs signed rank test			B.1.617.2 - PPP vs. BQ.1.1 - PPP	878.9	-698,7 to 2457	No	ns
P value	0.125		P value	0.0547		P value	0.0005		B.1.617.2 - PPP vs. BQ.1.1 - CCP	857.2	-523,0 to 2237	No	ns
Exact or approximate P value?	Exact		Exact or approximate P value?	Exact		Exact or approximate P value?	Exact		B.1.617.2 - PPP vs. XBB.1.5 - FWI	792.2	-500,7 to 2085	No	ns
P value summary	ns		P value summary	ns		P value summary	***		B.1.617.2 - PPP vs. XBB.1.5 - PPP	873.9	-396,2 to 2144	No	ns
Significantly different? (P < 0.05)	No		Significantly different? (P < 0.05)	No		Significantly different? (P < 0.05)	Yes		B.1.617.2 - PPP vs. XBB.1.5 - CCP	823.3	-375,9 to 2022	No	ns
One- or two-tailed P value?	Two-tailed		One- or two-tailed P value?	Two-tailed		One- or two-tailed P value?	Two-tailed		B.1.617.2 - CCP vs. BA.1 - FWI	1283	84,30 to 2483	Yes	*
Sum of positive, negative ranks	0,0 , -10,00		Sum of positive, negative ranks	32,00 , -4,000		Sum of positive, negative ranks	78,00 , 0,0		B.1.617.2 - CCP vs. BA.1 - PPP	1145	-54,30 to 2344	No	ns
Sum of signed ranks (W)	-10		Sum of signed ranks (W)	28		Sum of signed ranks (W)	78		B.1.617.2 - CCP vs. BA.1 - CCP	1184	-14,88 to 2383	No	ns
Number of pairs	4		Number of pairs	8		Number of pairs	12		B.1.617.2 - CCP vs. BA.2.3 - FWI	1198	13,96 to 2381	Yes	*
									B.1.617.2 - CCP vs. BA.2.3 - PPP	1169	-14,36 to 2353	No	ns
Median of differences			Median of differences			Median of differences			B.1.617.2 - CCP vs. BA.2.3 - CCP	839.6	-344,1 to 2023	No	ns
Median	-67.25		Median	14.48		Median	47.87		B.1.617.2 - CCP vs. BA.2.12.1 - FWI	1253	69,26 to 2437	Yes	*
									B.1.617.2 - CCP vs. BA.2.12.1 - PPP	1128	-107,0 to 2363	No	ns
									B.1.617.2 - CCP vs. BA.2.12.1 - CCP	831.9	-351,8 to 2016	No	ns
									B.1.617.2 - CCP vs. BA.4 - FWI	1185	1,444 to 2369	Yes	*
									B.1.617.2 - CCP vs. BA.4 - PPP	1190	-44,54 to 2425	No	ns
									B.1.617.2 - CCP vs. BA.4 - CCP	901.6	-282,0 to 2085	No	ns
									B.1.617.2 - CCP vs. BA.5 - FWI	1205	6,199 to 2405	Yes	*
									B.1.617.2 - CCP vs. BA.5 - PPP	1152	-63,99 to 2368	No	ns
									B.1.617.2 - CCP vs. BA.5 - CCP	925.8	-257,9 to 2110	No	ns
									B.1.617.2 - CCP vs. BF.31 - FWI	1322	43,70 to 2601	Yes	*
									B.1.617.2 - CCP vs. BF.31 - PPP	1228	-7,138 to 2462	No	ns
									B.1.617.2 - CCP vs. BF.31 - CCP	1046	-170,0 to 2262	No	ns
									B.1.617.2 - CCP vs. BQ.1.1 - FWI	1357	-385,7 to 3099	No	ns
									B.1.617.2 - CCP vs. BQ.1.1 - PPP	1340	-225,9 to 2906	No	ns
									B.1.617.2 - CCP vs. BQ.1.1 - CCP	1318	-48,50 to 2685	No	ns
									B.1.617.2 - CCP vs. XBB.1.5 - FWI	1253	-25,29 to 2532	No	ns
									B.1.617.2 - CCP vs. XBB.1.5 - PPP	1335	79,51 to 2590	Yes	*
									B.1.617.2 - CCP vs. XBB.1.5 - CCP	1284	100,7 to 2468	Yes	*
									BA.1 - FWI vs. BA.1 - PPP	-138.6	-1353 to 1076	No	ns
									BA.1 - FWI vs. BA.1 - CCP	-99.18	-1314 to 1115	No	ns
									BA.1 - FWI vs. BA.2.3 - FWI	-85.82	-1285 to 1113	No	ns
									BA.1 - FWI vs. BA.2.3 - PPP	-114.1	-1313 to 1085	No	ns
									BA.1 - FWI vs. BA.2.3 - CCP	-443.9	-1643 to 755,3	No	ns
									BA.1 - FWI vs. BA.2.12.1 - FWI	-30.52	-1230 to 1169	No	ns
									BA.1 - FWI vs. BA.2.12.1 - PPP	-155.6	-1405 to 1094	No	ns
									BA.1 - FWI vs. BA.2.12.1 - CCP	-451.6	-1651 to 747,6	No	ns
									BA.1 - FWI vs. BA.4 - FWI	-98.33	-1297 to 1101	No	ns
									BA.1 - FWI vs. BA.4 - PPP	-93.19	-1343 to 1156	No	ns
									BA.1 - FWI vs. BA.4 - CCP	-381.8	-1581 to 817,3	No	ns
									BA.1 - FWI vs. BA.5 - FWI	-78.1	-1293 to 1136	No	ns
									BA.1 - FWI vs. BA.5 - PPP	-131.3	-1363 to 1100	No	ns
									BA.1 - FWI vs. BA.5 - CCP	-357.6	-1557 to 841,5	No	ns
									BA.1 - FWI vs. BF.31 - FWI	38.77	-1254 to 1332	No	ns
									BA.1 - FWI vs. BF.31 - PPP	-55.8	-1305 to 1194	No	ns
									BA.1 - FWI vs. BF.31 - CCP	-237.4	-1469 to 993,8	No	ns
									BA.1 - FWI vs. BQ.1.1 - FWI	73.21	-1680 to 1826	No	ns
									BA.1 - FWI vs. BQ.1.1 - PPP	56.55	-1521 to 1634	No	ns
									BA.1 - FWI vs. BQ.1.1 - CCP	34.85	-1345 to 1415	No	ns
									BA.1 - FWI vs. XBB.1.5 - FWI	-30.22	-1323 to 1263	No	ns
									BA.1 - FWI vs. XBB.1.5 - PPP	51.53	-1219 to 1322	No	ns
									BA.1 - FWI vs. XBB.1.5 - CCP	0.8913	-1198 to 1200	No	ns
									BA.1 - PPP vs. BA.1 - CCP	39.42	-1175 to 1254	No	ns
									BA.1 - PPP vs. BA.2.3 - FWI	52.78	-1146 to 1252	No	ns
									BA.1 - PPP vs. BA.2.3 - PPP	24.47	-1175 to 1224	No	ns
									BA.1 - PPP vs. BA.2.3 - CCP	-305.3	-1504 to 893,9	No	ns
									BA.1 - PPP vs. BA.2.12.1 - FWI	108.1	-1091 to 1307	No	ns
									BA.1 - PPP vs. BA.2.12.1 - PPP	-17.03	-1267 to 1233	No	ns
									BA.1 - PPP vs. BA.2.12.1 - CCP	-313	-1512 to 886,2	No	ns
									BA.1 - PPP vs. BA.4 - FWI	40.27	-1159 to 1239	No	ns
									BA.1 - PPP vs. BA.4 - PPP	45.41	-1204 to 1295	No	ns
									BA.1 - PPP vs. BA.4 - CCP	-243.2	-1442 to 955,9	No	ns
									BA.1 - PPP vs. BA.5 - FWI	60.5	-1154 to 1275	No	ns
									BA.1 - PPP vs. BA.5 - PPP	7.273	-1224 to 1238	No	ns
									BA.1 - PPP vs. BA.5 - CCP	-219	-1418 to 980,1	No	ns
									BA.1 - PPP vs. BF.31 - FWI	177.4	-1115 to 1470	No	ns
									BA.1 - PPP vs. BF.31 - PPP	82.81	-1167 to 1332	No	ns
									BA.1 - PPP vs. BF.31 - CCP	-98.78	-1330 to 1132	No	ns
									BA.1 - PPP vs. BQ.1.1 - FWI	211.8	-1541 to 1965	No	ns
									BA.1 - PPP vs. BQ.1.1 - PPP	195.1	-1382 to 1773	No	ns
									BA.1 - PPP vs. BQ.1.1 - CCP	173.4	-1207 to 1554	No	ns
									BA.1 - PPP vs. XBB.1.5 - FWI	108.4	-1184 to 1401	No	ns
									BA.1 - PPP vs. XBB.1.5 - PPP	190.1	-1080 to 1460	No	ns
									BA.1 - PPP vs. XBB.1.5 - CCP	139.5	-1060 to 1339	No	ns
									BA.1 - CCP vs. BA.2.3 - FWI	13.36	-1186 to 1213	No	ns
									BA.1 - CCP vs. BA.2.3 - PPP	-14.95	-1214 to 1184	No	ns
									BA.1 - CCP vs. BA.2.3 - CCP	-344.7	-1544 to 854,4	No	ns
									BA.1 - CCP vs. BA.2.12.1 - FWI	68.67	-1130 to 1268	No	ns
									BA.1 - CCP vs. BA.2.12.1 - PPP	-56.45	-1306 to 1193	No	ns
									BA.1 - CCP vs. BA.2.12.1 - CCP	-352.4	-1552 to 846,8	No	ns
									BA.1 - CCP vs. BA.4 - FWI	0.8531	-1198 to 1200	No	ns
									BA.1 - CCP vs. BA.4 - PPP	5.991	-1244 to 1256	No	ns
									BA.1 - CCP vs. BA.4 - CCP	-282.6	-1482 to 916,5	No	ns
									BA.1 - CCP vs. BA.5 - FWI	21.08	-1193 to 1236	No	ns
									BA.1 - CCP vs. BA.5 - PPP	-32.15	-1263 to 1199	No	ns
									BA.1 - CCP vs. BA.5 - CCP	-258.5	-1458 to 940,7	No	ns
									BA.1 - CCP vs. BF.31 - FWI	138	-1155 to 1431	No	ns
									BA.1 - CCP vs. BF.31 - PPP	43.39	-1206 to 1293	No	ns
									BA.1 - CCP vs. BF.31 - CCP	-138.2	-1369 to 1093	No	ns
									BA.1 - CCP vs. BQ.1.1 - FWI	172.4	-1580 to 1925	No	ns
									BA.1 - CCP vs. BQ.1.1 - PPP	155.7	-1422 to 1733	No	ns
									BA.1 - CCP vs. BQ.1.1 - CCP	134	-1246 to 1514	No	ns
									BA.1 - CCP vs. XBB.1.5 - FWI	68.96	-1224 to 1362	No	ns
									BA.1 - CCP vs. XBB.1.5 - PPP	150.7	-1119 to 1421	No	ns
									BA.1 - CCP vs. XBB.1.5 - CCP	100.1	-1099 to 1299	No	ns
									BA.2.3 - FWI vs. BA.2.3 - PPP	-28.31	-1212 to 1155	No	ns
									BA.2.3 - FWI vs. BA.2.3 - CCP	-358.1	-1542 to 825,6	No	ns
									BA.2.3 - FWI vs. BA.2.12.1 - FWI	55.3	-1128 to 1239	No	ns
									BA.2.3 - FWI vs. BA.2.12.1 - PPP	-69.82	-1305 to 1165	No	ns
									BA.2.3 - FWI vs. BA.2.12.1 - CCP	-365.8	-1549 to 817,9	No	ns
									BA.2.3 - FWI vs. BA.4 - FWI	-12.51	-1196 to 1171	No	ns
									BA.2.3 - FWI vs. BA.4 - PPP	-7.373	-1242 to 1227	No	ns
									BA.2.3 - FWI vs. BA.4 - CCP	-296	-1480 to 887,7	No	ns
									BA.2.3 - FWI vs. BA.5 - FWI	7.718	-1191 to 1207	No	ns
									BA.2.3 - FWI vs. BA.5 - PPP	-45.51	-1262 to 1171	No	ns
									BA.2.3 - FWI vs. BA.5 - CCP	-271.8	-1456 to 911,9	No	ns
									BA.2.3 - FWI vs. BF.31 - FWI	124.6	-1154 to 1403	No	ns
									BA.2.3 - FWI vs. BF.31 - PPP	30.02	-1205 to 1265	No	ns
									BA.2.3 - FWI vs. BF.31 - CCP	-151.6	-1368 to 1065	No	ns
									BA.2.3 - FWI vs. BQ.1.1 - FWI	159	-1583 to 1901	No	ns
									BA.2.3 - FWI vs. BQ.1.1 - PPP	142.4	-1424 to 1708	No	ns
									BA.2.3 - FWI vs. BQ.1.1 - CCP	120.7	-1246 to 1487	No	ns
									BA.2.3 - FWI vs. XBB.1.5 - FWI	55.6	-1223 to 1334	No	ns
									BA.2.3 - FWI vs. XBB.1.5 - PPP	137.4	-1118 to 1393	No	ns
									BA.2.3 - FWI vs. XBB.1.5 - CCP	86.71	-1097 to 1270	No	ns
									BA.2.3 - PPP vs. BA.2.3 - CCP	-329.8	-1513 to 853,9	No	ns
									BA.2.3 - PPP vs. BA.2.12.1 - FWI	83.62	-1100 to 1267	No	ns
									BA.2.3 - PPP vs. BA.2.12.1 - PPP	-41.5	-1276 to 1193	No	ns
									BA.2.3 - PPP vs. BA.2.12.1 - CCP	-337.5	-1521 to 846,2	No	ns
									BA.2.3 - PPP vs. BA.4 - FWI	15.8	-1168 to 1199	No	ns
									BA.2.3 - PPP vs. BA.4 - PPP	20.94	-1214 to 1256	No	ns
									BA.2.3 - PPP vs. BA.4 - CCP	-267.7	-1451 to 916,0	No	ns
									BA.2.3 - PPP vs. BA.5 - FWI	36.03	-1163 to 1235	No	ns
									BA.2.3 - PPP vs. BA.5 - PPP	-17.2	-1233 to 1199	No	ns
									BA.2.3 - PPP vs. BA.5 - CCP	-243.5	-1427 to 940,2	No	ns
									BA.2.3 - PPP vs. BF.31 - FWI	152.9	-1126 to 1431	No	ns
									BA.2.3 - PPP vs. BF.31 - PPP	58.34	-1176 to 1293	No	ns
									BA.2.3 - PPP vs. BF.31 - CCP	-123.3	-1339 to 1093	No	ns
									BA.2.3 - PPP vs. BQ.1.1 - FWI	187.3	-1555 to 1930	No	ns
									BA.2.3 - PPP vs. BQ.1.1 - PPP	170.7	-1395 to 1737	No	ns
									BA.2.3 - PPP vs. BQ.1.1 - CCP	149	-1218 to 1516	No	ns
									BA.2.3 - PPP vs. XBB.1.5 - FWI	83.91	-1195 to 1362	No	ns
									BA.2.3 - PPP vs. XBB.1.5 - PPP	165.7	-1090 to 1421	No	ns
									BA.2.3 - PPP vs. XBB.1.5 - CCP	115	-1069 to 1299	No	ns
									BA.2.3 - CCP vs. BA.2.12.1 - FWI	413.4	-770,3 to 1597	No	ns
									BA.2.3 - CCP vs. BA.2.12.1 - PPP	288.3	-946,5 to 1523	No	ns
									BA.2.3 - CCP vs. BA.2.12.1 - CCP	-7.69	-1191 to 1176	No	ns
									BA.2.3 - CCP vs. BA.4 - FWI	345.6	-838,1 to 1529	No	ns
									BA.2.3 - CCP vs. BA.4 - PPP	350.7	-884,1 to 1586	No	ns
									BA.2.3 - CCP vs. BA.4 - CCP	62.08	-1122 to 1246	No	ns
									BA.2.3 - CCP vs. BA.5 - FWI	365.8	-833,4 to 1565	No	ns
									BA.2.3 - CCP vs. BA.5 - PPP	312.6	-903,5 to 1529	No	ns
									BA.2.3 - CCP vs. BA.5 - CCP	86.26	-1097 to 1270	No	ns
									BA.2.3 - CCP vs. BF.31 - FWI	482.7	-795,9 to 1761	No	ns
									BA.2.3 - CCP vs. BF.31 - PPP	388.1	-846,7 to 1623	No	ns
									BA.2.3 - CCP vs. BF.31 - CCP	206.5	-1010 to 1423	No	ns
									BA.2.3 - CCP vs. BQ.1.1 - FWI	517.1	-1225 to 2259	No	ns
									BA.2.3 - CCP vs. BQ.1.1 - PPP	500.4	-1065 to 2066	No	ns
									BA.2.3 - CCP vs. BQ.1.1 - CCP	478.7	-888,1 to 1846	No	ns
									BA.2.3 - CCP vs. XBB.1.5 - FWI	413.7	-864,8 to 1692	No	ns
									BA.2.3 - CCP vs. XBB.1.5 - PPP	495.4	-760,1 to 1751	No	ns
									BA.2.3 - CCP vs. XBB.1.5 - CCP	444.8	-738,9 to 1628	No	ns
									BA.2.12.1 - FWI vs. BA.2.12.1 - PPP	-125.1	-1360 to 1110	No	ns
									BA.2.12.1 - FWI vs. BA.2.12.1 - CCP	-421.1	-1605 to 762,6	No	ns
									BA.2.12.1 - FWI vs. BA.4 - FWI	-67.81	-1251 to 1116	No	ns
									BA.2.12.1 - FWI vs. BA.4 - PPP	-62.68	-1297 to 1172	No	ns
									BA.2.12.1 - FWI vs. BA.4 - CCP	-351.3	-1535 to 832,4	No	ns
									BA.2.12.1 - FWI vs. BA.5 - FWI	-47.59	-1247 to 1152	No	ns
									BA.2.12.1 - FWI vs. BA.5 - PPP	-100.8	-1317 to 1115	No	ns
									BA.2.12.1 - FWI vs. BA.5 - CCP	-327.1	-1511 to 856,6	No	ns
									BA.2.12.1 - FWI vs. BF.31 - FWI	69.28	-1209 to 1348	No	ns
									BA.2.12.1 - FWI vs. BF.31 - PPP	-25.28	-1260 to 1210	No	ns
									BA.2.12.1 - FWI vs. BF.31 - CCP	-206.9	-1423 to 1009	No	ns
									BA.2.12.1 - FWI vs. BQ.1.1 - FWI	103.7	-1639 to 1846	No	ns
									BA.2.12.1 - FWI vs. BQ.1.1 - PPP	87.06	-1479 to 1653	No	ns
									BA.2.12.1 - FWI vs. BQ.1.1 - CCP	65.36	-1301 to 1432	No	ns
									BA.2.12.1 - FWI vs. XBB.1.5 - FWI	0.2967	-1278 to 1279	No	ns
									BA.2.12.1 - FWI vs. XBB.1.5 - PPP	82.05	-1173 to 1338	No	ns
									BA.2.12.1 - FWI vs. XBB.1.5 - CCP	31.41	-1152 to 1215	No	ns
									BA.2.12.1 - PPP vs. BA.2.12.1 - CCP	-296	-1531 to 938,8	No	ns
									BA.2.12.1 - PPP vs. BA.4 - FWI	57.31	-1177 to 1292	No	ns
									BA.2.12.1 - PPP vs. BA.4 - PPP	62.44	-1221 to 1346	No	ns
									BA.2.12.1 - PPP vs. BA.4 - CCP	-226.2	-1461 to 1009	No	ns
									BA.2.12.1 - PPP vs. BA.5 - FWI	77.53	-1172 to 1327	No	ns
									BA.2.12.1 - PPP vs. BA.5 - PPP	24.31	-1242 to 1290	No	ns
									BA.2.12.1 - PPP vs. BA.5 - CCP	-202	-1437 to 1033	No	ns
									BA.2.12.1 - PPP vs. BF.31 - FWI	194.4	-1132 to 1520	No	ns
									BA.2.12.1 - PPP vs. BF.31 - PPP	99.84	-1184 to 1384	No	ns
									BA.2.12.1 - PPP vs. BF.31 - CCP	-81.75	-1348 to 1184	No	ns
									BA.2.12.1 - PPP vs. BQ.1.1 - FWI	228.8	-1549 to 2006	No	ns
									BA.2.12.1 - PPP vs. BQ.1.1 - PPP	212.2	-1393 to 1817	No	ns
									BA.2.12.1 - PPP vs. BQ.1.1 - CCP	190.5	-1221 to 1602	No	ns
									BA.2.12.1 - PPP vs. XBB.1.5 - FWI	125.4	-1201 to 1451	No	ns
									BA.2.12.1 - PPP vs. XBB.1.5 - PPP	207.2	-1097 to 1511	No	ns
									BA.2.12.1 - PPP vs. XBB.1.5 - CCP	156.5	-1078 to 1391	No	ns
									BA.2.12.1 - CCP vs. BA.4 - FWI	353.3	-830,4 to 1537	No	ns
									BA.2.12.1 - CCP vs. BA.4 - PPP	358.4	-876,4 to 1593	No	ns
									BA.2.12.1 - CCP vs. BA.4 - CCP	69.77	-1114 to 1253	No	ns
									BA.2.12.1 - CCP vs. BA.5 - FWI	373.5	-825,7 to 1573	No	ns
									BA.2.12.1 - CCP vs. BA.5 - PPP	320.3	-895,9 to 1536	No	ns
									BA.2.12.1 - CCP vs. BA.5 - CCP	93.95	-1090 to 1278	No	ns
									BA.2.12.1 - CCP vs. BF.31 - FWI	490.4	-788,2 to 1769	No	ns
									BA.2.12.1 - CCP vs. BF.31 - PPP	395.8	-839,0 to 1631	No	ns
									BA.2.12.1 - CCP vs. BF.31 - CCP	214.2	-1002 to 1430	No	ns
									BA.2.12.1 - CCP vs. BQ.1.1 - FWI	524.8	-1218 to 2267	No	ns
									BA.2.12.1 - CCP vs. BQ.1.1 - PPP	508.1	-1058 to 2074	No	ns
									BA.2.12.1 - CCP vs. BQ.1.1 - CCP	486.4	-880,4 to 1853	No	ns
									BA.2.12.1 - CCP vs. XBB.1.5 - FWI	421.4	-857,2 to 1700	No	ns
									BA.2.12.1 - CCP vs. XBB.1.5 - PPP	503.1	-752,4 to 1759	No	ns
									BA.2.12.1 - CCP vs. XBB.1.5 - CCP	452.5	-731,2 to 1636	No	ns
									BA.4 - FWI vs. BA.4 - PPP	5.138	-1230 to 1240	No	ns
									BA.4 - FWI vs. BA.4 - CCP	-283.5	-1467 to 900,2	No	ns
									BA.4 - FWI vs. BA.5 - FWI	20.23	-1179 to 1219	No	ns
									BA.4 - FWI vs. BA.5 - PPP	-33	-1249 to 1183	No	ns
									BA.4 - FWI vs. BA.5 - CCP	-259.3	-1443 to 924,4	No	ns
									BA.4 - FWI vs. BF.31 - FWI	137.1	-1141 to 1416	No	ns
									BA.4 - FWI vs. BF.31 - PPP	42.54	-1192 to 1277	No	ns
									BA.4 - FWI vs. BF.31 - CCP	-139.1	-1355 to 1077	No	ns
									BA.4 - FWI vs. BQ.1.1 - FWI	171.5	-1571 to 1914	No	ns
									BA.4 - FWI vs. BQ.1.1 - PPP	154.9	-1411 to 1721	No	ns
									BA.4 - FWI vs. BQ.1.1 - CCP	133.2	-1234 to 1500	No	ns
									BA.4 - FWI vs. XBB.1.5 - FWI	68.11	-1210 to 1347	No	ns
									BA.4 - FWI vs. XBB.1.5 - PPP	149.9	-1106 to 1405	No	ns
									BA.4 - FWI vs. XBB.1.5 - CCP	99.22	-1084 to 1283	No	ns
									BA.4 - PPP vs. BA.4 - CCP	-288.6	-1523 to 946,2	No	ns
									BA.4 - PPP vs. BA.5 - FWI	15.09	-1235 to 1265	No	ns
									BA.4 - PPP vs. BA.5 - PPP	-38.14	-1304 to 1228	No	ns
									BA.4 - PPP vs. BA.5 - CCP	-264.4	-1499 to 970,4	No	ns
									BA.4 - PPP vs. BF.31 - FWI	132	-1194 to 1458	No	ns
									BA.4 - PPP vs. BF.31 - PPP	37.4	-1246 to 1321	No	ns
									BA.4 - PPP vs. BF.31 - CCP	-144.2	-1410 to 1122	No	ns
									BA.4 - PPP vs. BQ.1.1 - FWI	166.4	-1611 to 1944	No	ns
									BA.4 - PPP vs. BQ.1.1 - PPP	149.7	-1455 to 1755	No	ns
									BA.4 - PPP vs. BQ.1.1 - CCP	128	-1283 to 1539	No	ns
									BA.4 - PPP vs. XBB.1.5 - FWI	62.97	-1263 to 1389	No	ns
									BA.4 - PPP vs. XBB.1.5 - PPP	144.7	-1159 to 1449	No	ns
									BA.4 - PPP vs. XBB.1.5 - CCP	94.08	-1141 to 1329	No	ns
									BA.4 - CCP vs. BA.5 - FWI	303.7	-895,4 to 1503	No	ns
									BA.4 - CCP vs. BA.5 - PPP	250.5	-965,6 to 1467	No	ns
									BA.4 - CCP vs. BA.5 - CCP	24.18	-1160 to 1208	No	ns
									BA.4 - CCP vs. BF.31 - FWI	420.6	-857,9 to 1699	No	ns
									BA.4 - CCP vs. BF.31 - PPP	326	-908,8 to 1561	No	ns
									BA.4 - CCP vs. BF.31 - CCP	144.4	-1072 to 1361	No	ns
									BA.4 - CCP vs. BQ.1.1 - FWI	455	-1287 to 2197	No	ns
									BA.4 - CCP vs. BQ.1.1 - PPP	438.4	-1128 to 2004	No	ns
									BA.4 - CCP vs. BQ.1.1 - CCP	416.7	-950,1 to 1783	No	ns
									BA.4 - CCP vs. XBB.1.5 - FWI	351.6	-926,9 to 1630	No	ns
									BA.4 - CCP vs. XBB.1.5 - PPP	433.4	-822,1 to 1689	No	ns
									BA.4 - CCP vs. XBB.1.5 - CCP	382.7	-801,0 to 1566	No	ns
									BA.5 - FWI vs. BA.5 - PPP	-53.23	-1284 to 1178	No	ns
									BA.5 - FWI vs. BA.5 - CCP	-279.5	-1479 to 919,6	No	ns
									BA.5 - FWI vs. BF.31 - FWI	116.9	-1176 to 1410	No	ns
									BA.5 - FWI vs. BF.31 - PPP	22.31	-1227 to 1272	No	ns
									BA.5 - FWI vs. BF.31 - CCP	-159.3	-1390 to 1072	No	ns
									BA.5 - FWI vs. BQ.1.1 - FWI	151.3	-1602 to 1904	No	ns
									BA.5 - FWI vs. BQ.1.1 - PPP	134.6	-1443 to 1712	No	ns
									BA.5 - FWI vs. BQ.1.1 - CCP	112.9	-1267 to 1493	No	ns
									BA.5 - FWI vs. XBB.1.5 - FWI	47.88	-1245 to 1341	No	ns
									BA.5 - FWI vs. XBB.1.5 - PPP	129.6	-1140 to 1400	No	ns
									BA.5 - FWI vs. XBB.1.5 - CCP	78.99	-1120 to 1278	No	ns
									BA.5 - PPP vs. BA.5 - CCP	-226.3	-1442 to 989,8	No	ns
									BA.5 - PPP vs. BF.31 - FWI	170.1	-1139 to 1479	No	ns
									BA.5 - PPP vs. BF.31 - PPP	75.53	-1190 to 1341	No	ns
									BA.5 - PPP vs. BF.31 - CCP	-106.1	-1354 to 1142	No	ns
									BA.5 - PPP vs. BQ.1.1 - FWI	204.5	-1560 to 1969	No	ns
									BA.5 - PPP vs. BQ.1.1 - PPP	187.9	-1403 to 1778	No	ns
									BA.5 - PPP vs. BQ.1.1 - CCP	166.2	-1229 to 1561	No	ns
									BA.5 - PPP vs. XBB.1.5 - FWI	101.1	-1208 to 1410	No	ns
									BA.5 - PPP vs. XBB.1.5 - PPP	182.9	-1103 to 1469	No	ns
									BA.5 - PPP vs. XBB.1.5 - CCP	132.2	-1084 to 1348	No	ns
									BA.5 - CCP vs. BF.31 - FWI	396.4	-882,1 to 1675	No	ns
									BA.5 - CCP vs. BF.31 - PPP	301.8	-933,0 to 1537	No	ns
									BA.5 - CCP vs. BF.31 - CCP	120.3	-1096 to 1336	No	ns
									BA.5 - CCP vs. BQ.1.1 - FWI	430.8	-1311 to 2173	No	ns
									BA.5 - CCP vs. BQ.1.1 - PPP	414.2	-1152 to 1980	No	ns
									BA.5 - CCP vs. BQ.1.1 - CCP	392.5	-974,3 to 1759	No	ns
									BA.5 - CCP vs. XBB.1.5 - FWI	327.4	-951,1 to 1606	No	ns
									BA.5 - CCP vs. XBB.1.5 - PPP	409.2	-846,3 to 1665	No	ns
									BA.5 - CCP vs. XBB.1.5 - CCP	358.5	-825,2 to 1542	No	ns
									BF.31 - FWI vs. BF.31 - PPP	-94.56	-1421 to 1231	No	ns
									BF.31 - FWI vs. BF.31 - CCP	-276.2	-1585 to 1032	No	ns
									BF.31 - FWI vs. BQ.1.1 - FWI	34.44	-1774 to 1843	No	ns
									BF.31 - FWI vs. BQ.1.1 - PPP	17.78	-1621 to 1657	No	ns
									BF.31 - FWI vs. BQ.1.1 - CCP	-3.921	-1454 to 1446	No	ns
									BF.31 - FWI vs. XBB.1.5 - FWI	-68.99	-1436 to 1298	No	ns
									BF.31 - FWI vs. XBB.1.5 - PPP	12.77	-1333 to 1358	No	ns
									BF.31 - FWI vs. XBB.1.5 - CCP	-37.87	-1316 to 1241	No	ns
									BF.31 - PPP vs. BF.31 - CCP	-181.6	-1448 to 1084	No	ns
									BF.31 - PPP vs. BQ.1.1 - FWI	129	-1648 to 1906	No	ns
									BF.31 - PPP vs. BQ.1.1 - PPP	112.3	-1493 to 1717	No	ns
									BF.31 - PPP vs. BQ.1.1 - CCP	90.64	-1321 to 1502	No	ns
									BF.31 - PPP vs. XBB.1.5 - FWI	25.58	-1300 to 1352	No	ns
									BF.31 - PPP vs. XBB.1.5 - PPP	107.3	-1196 to 1411	No	ns
									BF.31 - PPP vs. XBB.1.5 - CCP	56.69	-1178 to 1291	No	ns
									BF.31 - CCP vs. BQ.1.1 - FWI	310.6	-1454 to 2075	No	ns
									BF.31 - CCP vs. BQ.1.1 - PPP	293.9	-1297 to 1884	No	ns
									BF.31 - CCP vs. BQ.1.1 - CCP	272.2	-1123 to 1667	No	ns
									BF.31 - CCP vs. XBB.1.5 - FWI	207.2	-1101 to 1516	No	ns
									BF.31 - CCP vs. XBB.1.5 - PPP	288.9	-997,2 to 1575	No	ns
									BF.31 - CCP vs. XBB.1.5 - CCP	238.3	-977,8 to 1454	No	ns
									BQ.1.1 - FWI vs. BQ.1.1 - PPP	-16.66	-2038 to 2005	No	ns
									BQ.1.1 - FWI vs. BQ.1.1 - CCP	-38.36	-1910 to 1833	No	ns
									BQ.1.1 - FWI vs. XBB.1.5 - FWI	-103.4	-1912 to 1705	No	ns
									BQ.1.1 - FWI vs. XBB.1.5 - PPP	-21.67	-1814 to 1770	No	ns
									BQ.1.1 - FWI vs. XBB.1.5 - CCP	-72.32	-1815 to 1670	No	ns
									BQ.1.1 - PPP vs. BQ.1.1 - CCP	-21.7	-1730 to 1687	No	ns
									BQ.1.1 - PPP vs. XBB.1.5 - FWI	-86.77	-1726 to 1552	No	ns
									BQ.1.1 - PPP vs. XBB.1.5 - PPP	-5.014	-1626 to 1616	No	ns
									BQ.1.1 - PPP vs. XBB.1.5 - CCP	-55.66	-1622 to 1510	No	ns
									BQ.1.1 - CCP vs. XBB.1.5 - FWI	-65.07	-1515 to 1385	No	ns
									BQ.1.1 - CCP vs. XBB.1.5 - PPP	16.69	-1413 to 1446	No	ns
									BQ.1.1 - CCP vs. XBB.1.5 - CCP	-33.95	-1401 to 1333	No	ns
									XBB.1.5 - FWI vs. XBB.1.5 - PPP	81.75	-1264 to 1427	No	ns
									XBB.1.5 - FWI vs. XBB.1.5 - CCP	31.11	-1247 to 1310	No	ns
									XBB.1.5 - PPP vs. XBB.1.5 - CCP	-50.64	-1306 to 1205	No	ns

## Sheet: figure s1
Figure S1A
Spearman r
r	0.3333
95% confidence interval
P value
P (two-tailed)	0.3487
P value summary	ns
Exact or approximate P value?	Exact
Significant? (alpha = 0.05)	No
Number of XY Pairs	10
Figure S1B
Spearman r
r	0.5152
95% confidence interval
P value
P (two-tailed)	0.1334
P value summary	ns
Exact or approximate P value?	Exact
Significant? (alpha = 0.05)	No
Number of XY Pairs	10
Figure S1C
Spearman r
r	0.8424
95% confidence interval
P value
P (two-tailed)	0.0037
P value summary	**
Exact or approximate P value?	Exact
Significant? (alpha = 0.05)	Yes
Number of XY Pairs	10
Figure S1D
Spearman r
r	0.7818
95% confidence interval
P value
P (two-tailed)	0.0105
P value summary	*
Exact or approximate P value?	Exact
Significant? (alpha = 0.05)	Yes
Number of XY Pairs	10
Figure S1E
Pearson r
r	0.722
95% confidence interval	0,1692 to 0,9292
R squared	0.5213
P value
P (two-tailed)	0.0184
P value summary	*
Significant? (alpha = 0.05)	Yes
Number of XY Pairs	10
Figure S1F
Spearman r
r	0.006061
95% confidence interval
P value
P (two-tailed)	> 0,9999
P value summary	ns
Exact or approximate P value?	Exact
Significant? (alpha = 0.05)	No
Number of XY Pairs	10
Figure S1G
Spearman r
r	0.1394
95% confidence interval
P value
P (two-tailed)	0.7072
P value summary	ns
Exact or approximate P value?	Exact
Significant? (alpha = 0.05)	No
Number of XY Pairs	10
Figure S1H
Spearman r
r	0.1758
95% confidence interval
P value
P (two-tailed)	0.6321
P value summary	ns
Exact or approximate P value?	Exact
Significant? (alpha = 0.05)	No
Number of XY Pairs	10

## Sheet: figure s2
Figure S2 - Infectivity of XBB's isolates
Holm-Sidak's multiple comparisons test	Mean Diff,	Significant?	Summary
XBB.1.5.76 #1 vs. XBB.1.5.76 #2	-48210	No	ns
XBB.1.5.76 #1 vs. XBB.1.5.76 #3	-38735	No	ns
XBB.1.5.76 #1 vs. XBB.1.5.76 #4	-114699	No	ns
XBB.1.5.76 #1 vs. XBB.1.5 #1	-526.2	No	ns
XBB.1.5.76 #1 vs. XBB.1.5 #2	-101362	No	ns
XBB.1.5.76 #1 vs. XBB.1.5.13	-709927	No	ns
XBB.1.5.76 #1 vs. Wuhan-like	-7382000000	No	ns
XBB.1.5.76 #2 vs. XBB.1.5.76 #3	9476	No	ns
XBB.1.5.76 #2 vs. XBB.1.5.76 #4	-66488	No	ns
XBB.1.5.76 #2 vs. XBB.1.5 #1	47684	No	ns
XBB.1.5.76 #2 vs. XBB.1.5 #2	-53151	No	ns
XBB.1.5.76 #2 vs. XBB.1.5.13	-661717	No	ns
XBB.1.5.76 #2 vs. Wuhan-like	-7382000000	No	ns
XBB.1.5.76 #3 vs. XBB.1.5.76 #4	-75964	No	ns
XBB.1.5.76 #3 vs. XBB.1.5 #1	38208	No	ns
XBB.1.5.76 #3 vs. XBB.1.5 #2	-62627	No	ns
XBB.1.5.76 #3 vs. XBB.1.5.13	-671193	No	ns
XBB.1.5.76 #3 vs. Wuhan-like	-7382000000	No	ns
XBB.1.5.76 #4 vs. XBB.1.5 #1	114173	No	ns
XBB.1.5.76 #4 vs. XBB.1.5 #2	13337	No	ns
XBB.1.5.76 #4 vs. XBB.1.5.13	-595229	No	ns
XBB.1.5.76 #4 vs. Wuhan-like	-7382000000	No	ns
XBB.1.5 #1 vs. XBB.1.5 #2	-100836	No	ns
XBB.1.5 #1 vs. XBB.1.5.13	-709401	No	ns
XBB.1.5 #1 vs. Wuhan-like	-7382000000	No	ns
XBB.1.5 #2 vs. XBB.1.5.13	-608566	No	ns
XBB.1.5 #2 vs. Wuhan-like	-7382000000	No	ns
XBB.1.5.13 vs. Wuhan-like	-7382000000	No	ns
